# Supplementary material for: Multidisciplinary study of thorium mobility: formation of turkestanite and steacyite analogues, and structural insights using an XRD-directed microcrystal preparation technique
Source: Acta Crystallogr B Struct Sci Cryst Eng Mater. 2025 Jul 4;81(Pt 4):418–26. doi: 10.1107/S2052520625004822 (PMC12322933; doi:10.1107/S2052520625004822)
Supplement: Supplementary file 1 [file b-81-00418-sup1.cif]

data_I
#==============================================================================

# PROCESSING SUMMARY (IUCr Office Use Only)

_journal_date_recd_electronic      2024-10-28
_journal_date_to_coeditor         ?
_journal_date_from_coeditor       ?
_journal_date_accepted     2025-05-27
_journal_date_printers_first      ?
_journal_date_printers_final      ?
_journal_date_proofs_out          ?
_journal_date_proofs_in           ?
_journal_coeditor_name            ?
_journal_coeditor_code      DK5136SUP1
_journal_coeditor_notes
; ?
;
_journal_paper_category      FA
_journal_techeditor_code      B250482
_iucr_compatibility_tag          ACTA95
_journal_techeditor_notes  
;
;
_journal_coden_ASTM               ?
_journal_name_full                ?
_journal_year                     ?
_journal_volume                   ?
_journal_issue                    ?
_journal_page_first               ?
_journal_page_last                ?
_journal_suppl_publ_number        ?
_journal_suppl_publ_pages         ?

#==============================================================================

_audit_creation_date               2024-05-30
_audit_creation_method
;
Olex2 1.5
(compiled 2024.01.12 svn.r2f8d729c for OlexSys, GUI svn.r6928)
;
_shelx_SHELXL_version_number       '2019/2'
_audit_contact_author_address      ?
_audit_contact_author_email        ?
_audit_contact_author_name         ''
_audit_contact_author_phone        ?
_publ_contact_author_id_orcid      ?
_publ_section_references
;
Dolomanov, O.V., Bourhis, L.J., Gildea, R.J, Howard, J.A.K. & Puschmann, H.
 (2009), J. Appl. Cryst. 42, 339-341.

Sheldrick, G.M. (2015). Acta Cryst. A71, 3-8.

Sheldrick, G.M. (2015). Acta Cryst. C71, 3-8.
;
_chemical_name_common              ?
_chemical_name_systematic          ?
_chemical_formula_moiety           'Ca1.105 K0.038 Na1.858 O20 Si8 Th0.979'
_chemical_formula_sum              'Ca1.11 K0.04 Na1.86 O20 Si8 Th0.98'
_chemical_formula_weight           860.73
_chemical_melting_point            ?
_chemical_oxdiff_formula           Th4Si16O40
loop_
  _atom_type_symbol
  _atom_type_description
  _atom_type_scat_dispersion_real
  _atom_type_scat_dispersion_imag
  _atom_type_scat_source
 'Ca' 'Ca' 0.2262 0.3064 'International Tables Vol C Tables 4.2.6.8 and 6.1.1.4'
 'K' 'K' 0.2009 0.2494 'International Tables Vol C Tables 4.2.6.8 and 6.1.1.4'
 'Na' 'Na' 0.0362 0.0249 'International Tables Vol C Tables 4.2.6.8 and 6.1.1.4'
 'O' 'O' 0.0106 0.0060 'International Tables Vol C Tables 4.2.6.8 and 6.1.1.4'
 'Si' 'Si' 0.0817 0.0704 'International Tables Vol C Tables 4.2.6.8 and 6.1.1.4'
 'Th' 'Th' -7.2400 8.8979
 'International Tables Vol C Tables 4.2.6.8 and 6.1.1.4'

_shelx_space_group_comment
;
The symmetry employed for this shelxl refinement is uniquely defined
by the following loop, which should always be used as a source of
symmetry information in preference to the above space-group names.
They are only intended as comments.
;
_space_group_crystal_system        'tetragonal'
_space_group_IT_number             124
_space_group_name_H-M_alt          'P 4/m c c'
_space_group_name_Hall             '-P 4 2c'
loop_
  _space_group_symop_operation_xyz
 'x, y, z'
 '-x, -y, z'
 '-y, x, z'
 'y, -x, z'
 '-x, y, -z+1/2'
 'x, -y, -z+1/2'
 'y, x, -z+1/2'
 '-y, -x, -z+1/2'
 '-x, -y, -z'
 'x, y, -z'
 'y, -x, -z'
 '-y, x, -z'
 'x, -y, z-1/2'
 '-x, y, z-1/2'
 '-y, -x, z-1/2'
 'y, x, z-1/2'

_cell_length_a                     7.4757(2)
_cell_length_b                     7.4757(2)
_cell_length_c                     14.9658(7)
_cell_angle_alpha                  90
_cell_angle_beta                   90
_cell_angle_gamma                  90
_cell_volume                       836.38(6)
_cell_formula_units_Z              2
_cell_measurement_reflns_used      263
_cell_measurement_temperature      297(1)
_cell_measurement_theta_max        25.7660
_cell_measurement_theta_min        2.7140
_shelx_estimated_absorpt_T_max     0.953
_shelx_estimated_absorpt_T_min     0.908
_exptl_absorpt_coefficient_mu      9.822
_exptl_absorpt_correction_T_max    1.00000
_exptl_absorpt_correction_T_min    0.84488
_exptl_absorpt_correction_type     multi-scan
_exptl_absorpt_process_details
;
CrysAlisPro 1.171.43.90 (Rigaku Oxford Diffraction, 2023)
Empirical absorption correction using spherical harmonics,
implemented in SCALE3 ABSPACK scaling algorithm.
;
_exptl_absorpt_special_details     ?
_exptl_crystal_colour              black
_exptl_crystal_colour_primary      black
_exptl_crystal_density_diffrn      3.418
_exptl_crystal_density_meas        ?
_exptl_crystal_density_method      ?
_exptl_crystal_description         block
_exptl_crystal_F_000               807
_exptl_crystal_size_max            0.01
_exptl_crystal_size_mid            0.01
_exptl_crystal_size_min            0.005
_exptl_transmission_factor_max     ?
_exptl_transmission_factor_min     ?
_diffrn_reflns_av_R_equivalents    0.0843
_diffrn_reflns_av_unetI/netI       0.0651
_diffrn_reflns_Laue_measured_fraction_full  1.000
_diffrn_reflns_Laue_measured_fraction_max  0.961
_diffrn_reflns_limit_h_max         6
_diffrn_reflns_limit_h_min         -9
_diffrn_reflns_limit_k_max         9
_diffrn_reflns_limit_k_min         -9
_diffrn_reflns_limit_l_max         19
_diffrn_reflns_limit_l_min         -19
_diffrn_reflns_number              2690
_diffrn_reflns_point_group_measured_fraction_full  1.000
_diffrn_reflns_point_group_measured_fraction_max  0.961
_diffrn_reflns_theta_full          25.242
_diffrn_reflns_theta_max           28.102
_diffrn_reflns_theta_min           2.722
_diffrn_ambient_environment        air
_diffrn_ambient_temperature        297(1)
_diffrn_detector                   'CCD plate'
_diffrn_detector_area_resol_mean   16.0026
_diffrn_detector_type              Eos
_diffrn_measured_fraction_theta_full  1.000
_diffrn_measured_fraction_theta_max  0.961
_diffrn_measurement_details
;
List of Runs (angles in degrees, time in seconds):

  # Type    Start    End  Width  t~exp~   \w     \q     \k     \f   Frames
--------------------------------------------------------------------------
  1  \w    -48.00  43.00   1.00  400.00    --   26.72 -37.00  90.00   91
;
_diffrn_measurement_device         'four-circle diffractometer'
_diffrn_measurement_device_type    'SuperNova, Single source at offset/far, Eos'
_diffrn_measurement_method         '\w scans'
_diffrn_orient_matrix_type        
 'CrysAlisPro convention (1999,Acta A55,543-557)'
_diffrn_orient_matrix_UB_11        -0.0295242000
_diffrn_orient_matrix_UB_12        -0.0193471000
_diffrn_orient_matrix_UB_13        0.0440016000
_diffrn_orient_matrix_UB_21        0.0788551000
_diffrn_orient_matrix_UB_22        0.0393046000
_diffrn_orient_matrix_UB_23        0.0175661000
_diffrn_orient_matrix_UB_31        -0.0436672000
_diffrn_orient_matrix_UB_32        0.0841134000
_diffrn_orient_matrix_UB_33        0.0019089000
_diffrn_radiation_monochromator    mirror
_diffrn_radiation_probe            x-ray
_diffrn_radiation_type             'Mo K\a'
_diffrn_radiation_wavelength       0.71073
_diffrn_source                     'micro-focus sealed X-ray tube'
_diffrn_source_type                'SuperNova (Mo) X-ray Source'
_reflns_Friedel_coverage           0.000
_reflns_Friedel_fraction_full      .
_reflns_Friedel_fraction_max       .
_reflns_number_gt                  411
_reflns_number_total               519
_reflns_special_details
;
 Reflections were merged by SHELXL according to the crystal
 class for the calculation of statistics and refinement.
 
 _reflns_Friedel_fraction is defined as the number of unique
 Friedel pairs measured divided by the number that would be
 possible theoretically, ignoring centric projections and
 systematic absences.
;
_reflns_threshold_expression       'I > 2\s(I)'
_computing_cell_refinement         'CrysAlisPro 1.171.43.90 (Rigaku OD, 2023)'
_computing_data_collection        
 'CrysAlisPro system (CCD 39.46 (release 15-03-2018))'
_computing_data_reduction          'CrysAlisPro 1.171.43.90 (Rigaku OD, 2023)'
_computing_molecular_graphics      'Olex2 1.5 (Dolomanov et al., 2009)'
_computing_publication_material    'Olex2 1.5 (Dolomanov et al., 2009)'
_computing_structure_refinement    'SHELXL 2019/2 (Sheldrick, 2015)'
_computing_structure_solution      'SHELXT  (Sheldrick, 2015)'
_refine_diff_density_max           1.085
_refine_diff_density_min           -1.365
_refine_diff_density_rms           0.228
_refine_ls_extinction_coef         .
_refine_ls_extinction_method       none
_refine_ls_goodness_of_fit_ref     1.057
_refine_ls_hydrogen_treatment      undef
_refine_ls_matrix_type             full
_refine_ls_number_parameters       44
_refine_ls_number_reflns           519
_refine_ls_number_restraints       0
_refine_ls_R_factor_all            0.0546
_refine_ls_R_factor_gt             0.0354
_refine_ls_restrained_S_all        1.057
_refine_ls_shift/su_max            0.000
_refine_ls_shift/su_mean           0.000
_refine_ls_structure_factor_coef   Fsqd
_refine_ls_weighting_details      
 'w=1/[\s^2^(Fo^2^)+(0.0226P)^2^] where P=(Fo^2^+2Fc^2^)/3'
_refine_ls_weighting_scheme        calc
_refine_ls_wR_factor_gt            0.0619
_refine_ls_wR_factor_ref           0.0665
_refine_special_details            ?
_olex2_refinement_description
;
1. Shared sites
{CaB, NaB}
{NaC, KC}
2. Uiso/Uaniso restraints and constraints
Uanis(CaB) = Uanis(NaB)
Uanis(NaC) = Uanis(KC)
3. Others
 Sof(NaB)=0.25*(1-FVAR(2))
 Sof(CaB)=0.25*FVAR(2)
 Sof(KC)=0.125*(1-FVAR(3))
 Sof(NaC)=0.125*FVAR(3)
;
_atom_sites_solution_hydrogens     .
_atom_sites_solution_primary       dual
_atom_sites_solution_secondary     ?
loop_
  _atom_site_label
  _atom_site_type_symbol
  _atom_site_fract_x
  _atom_site_fract_y
  _atom_site_fract_z
  _atom_site_U_iso_or_equiv
  _atom_site_adp_type
  _atom_site_occupancy
  _atom_site_site_symmetry_order
  _atom_site_calc_flag
  _atom_site_refinement_flags_posn
  _atom_site_refinement_flags_adp
  _atom_site_refinement_flags_occupancy
  _atom_site_disorder_assembly
  _atom_site_disorder_group
 ThA Th 0.000000 0.000000 0.250000 0.0072(2) Uani 0.979(6) 8 d S T . . .
 CaB Ca 0.000000 0.500000 0.250000 0.0132(11) Uani 0.55(2) 4 d S T P . .
 NaB Na 0.000000 0.500000 0.250000 0.0132(11) Uani 0.45(2) 4 d S T P . .
 KC K 0.000000 0.000000 0.000000 0.050(4) Uani 0.04(5) 8 d S T P . .
 NaC Na 0.000000 0.000000 0.000000 0.050(4) Uani 0.96(5) 8 d S T P . .
 SiT Si 0.2564(3) 0.3317(3) 0.10435(13) 0.0134(6) Uani 1 1 d . . . . .
 O1 O 0.2143(11) 0.2954(11) 0.000000 0.036(2) Uani 1 2 d S T P . .
 O2 O 0.4541(6) 0.2558(7) 0.1253(3) 0.0238(14) Uani 1 1 d . . . . .
 O3 O 0.1056(7) 0.2485(7) 0.1646(4) 0.0265(15) Uani 1 1 d . . . . .

loop_
  _atom_site_aniso_label
  _atom_site_aniso_U_11
  _atom_site_aniso_U_22
  _atom_site_aniso_U_33
  _atom_site_aniso_U_23
  _atom_site_aniso_U_13
  _atom_site_aniso_U_12
 ThA 0.0084(2) 0.0084(2) 0.0048(3) 0.000 0.000 0.000
 CaB 0.018(2) 0.0102(18) 0.0110(18) 0.000 0.000 0.000
 NaB 0.018(2) 0.0102(18) 0.0110(18) 0.000 0.000 0.000
 KC 0.046(5) 0.046(5) 0.060(7) 0.000 0.000 0.000
 NaC 0.046(5) 0.046(5) 0.060(7) 0.000 0.000 0.000
 SiT 0.0126(11) 0.0138(11) 0.0138(10) 0.0042(8) 0.0043(8) -0.0008(8)
 O1 0.045(6) 0.043(5) 0.021(4) 0.000 0.000 -0.001(4)
 O2 0.009(3) 0.028(3) 0.035(3) 0.001(3) 0.000(2) 0.000(2)
 O3 0.017(3) 0.028(3) 0.035(3) 0.017(3) 0.015(3) 0.003(3)

_geom_special_details
;
 All esds (except the esd in the dihedral angle between two l.s. planes)
 are estimated using the full covariance matrix.  The cell esds are taken
 into account individually in the estimation of esds in distances, angles
 and torsion angles; correlations between esds in cell parameters are only
 used when they are defined by crystal symmetry.  An approximate (isotropic)
 treatment of cell esds is used for estimating esds involving l.s. planes.
;
loop_
  _geom_bond_atom_site_label_1
  _geom_bond_atom_site_label_2
  _geom_bond_distance
  _geom_bond_site_symmetry_2
  _geom_bond_publ_flag
 ThA CaB 3.73785(11) 3 ?
 ThA CaB 3.73785(11) 1_545 ?
 ThA CaB 3.73785(11) . ?
 ThA O3 2.390(5) 7 ?
 ThA O3 2.390(5) 4 ?
 ThA O3 2.390(5) 2 ?
 ThA O3 2.390(5) 8 ?
 ThA O3 2.390(5) 5 ?
 ThA O3 2.390(5) 3 ?
 ThA O3 2.390(5) . ?
 ThA O3 2.390(5) 6 ?
 CaB SiT 3.163(2) 6_565 ?
 CaB SiT 3.1634(19) 2_565 ?
 CaB SiT 3.163(2) 5 ?
 CaB SiT 3.163(2) . ?
 CaB O2 2.694(5) 3 ?
 CaB O2 2.694(5) 4_565 ?
 CaB O2 2.694(5) 7 ?
 CaB O2 2.694(5) 8_565 ?
 CaB O3 2.407(6) 2_565 ?
 CaB O3 2.407(6) 5 ?
 CaB O3 2.407(6) 6_565 ?
 CaB O3 2.407(6) . ?
 NaC SiT 3.502(2) 4 ?
 NaC SiT 3.502(2) 2 ?
 NaC SiT 3.502(2) 9 ?
 NaC SiT 3.502(2) 12 ?
 NaC SiT 3.502(2) 11 ?
 NaC SiT 3.502(2) 10 ?
 NaC SiT 3.502(2) 3 ?
 NaC O1 2.728(8) . ?
 NaC O1 2.728(8) 3 ?
 NaC O1 2.728(8) 9 ?
 NaC O1 2.728(8) 11 ?
 NaC O3 3.184(6) . ?
 SiT O1 1.616(3) . ?
 SiT O2 1.614(5) . ?
 SiT O2 1.632(5) 4_565 ?
 SiT O3 1.571(5) . ?

loop_
  _geom_angle_atom_site_label_1
  _geom_angle_atom_site_label_2
  _geom_angle_atom_site_label_3
  _geom_angle
  _geom_angle_site_symmetry_1
  _geom_angle_site_symmetry_3
  _geom_angle_publ_flag
 CaB ThA CaB 90.0 3 . ?
 CaB ThA CaB 180.0 1_545 . ?
 CaB ThA CaB 90.0 1_545 3 ?
 O3 ThA CaB 38.97(13) 6 1_545 ?
 O3 ThA CaB 109.29(12) 8 . ?
 O3 ThA CaB 70.71(12) 7 . ?
 O3 ThA CaB 109.29(12) 3 1_545 ?
 O3 ThA CaB 141.03(13) . 1_545 ?
 O3 ThA CaB 38.97(13) 5 . ?
 O3 ThA CaB 38.97(13) 2 1_545 ?
 O3 ThA CaB 109.29(12) 4 . ?
 O3 ThA CaB 141.03(13) 2 . ?
 O3 ThA CaB 141.03(13) 5 1_545 ?
 O3 ThA CaB 141.03(13) 4 3 ?
 O3 ThA CaB 70.71(12) 4 1_545 ?
 O3 ThA CaB 38.97(13) . . ?
 O3 ThA CaB 109.29(12) . 3 ?
 O3 ThA CaB 70.71(12) 8 1_545 ?
 O3 ThA CaB 70.71(12) 2 3 ?
 O3 ThA CaB 70.71(12) 3 . ?
 O3 ThA CaB 70.71(12) 5 3 ?
 O3 ThA CaB 109.29(12) 7 1_545 ?
 O3 ThA CaB 38.97(13) 3 3 ?
 O3 ThA CaB 141.03(13) 6 . ?
 O3 ThA CaB 38.97(13) 8 3 ?
 O3 ThA CaB 109.29(12) 6 3 ?
 O3 ThA CaB 141.03(13) 7 3 ?
 O3 ThA O3 76.9(3) 6 4 ?
 O3 ThA O3 141.4(2) 7 3 ?
 O3 ThA O3 115.3(3) 7 8 ?
 O3 ThA O3 141.4(2) . 6 ?
 O3 ThA O3 76.9(3) 5 3 ?
 O3 ThA O3 76.9(3) . 7 ?
 O3 ThA O3 73.36(13) . 3 ?
 O3 ThA O3 143.1(2) 3 6 ?
 O3 ThA O3 73.36(13) 2 3 ?
 O3 ThA O3 115.3(3) . 2 ?
 O3 ThA O3 143.1(2) . 8 ?
 O3 ThA O3 73.36(13) 5 8 ?
 O3 ThA O3 77.9(3) 7 4 ?
 O3 ThA O3 143.1(2) 7 2 ?
 O3 ThA O3 73.36(13) 7 6 ?
 O3 ThA O3 77.9(3) 2 6 ?
 O3 ThA O3 115.3(3) 5 6 ?
 O3 ThA O3 77.9(3) . 5 ?
 O3 ThA O3 73.36(13) 8 6 ?
 O3 ThA O3 73.36(13) . 4 ?
 O3 ThA O3 141.4(2) 8 4 ?
 O3 ThA O3 73.36(13) 7 5 ?
 O3 ThA O3 143.1(2) 5 4 ?
 O3 ThA O3 115.3(3) 3 4 ?
 O3 ThA O3 76.9(3) 2 8 ?
 O3 ThA O3 141.4(2) 2 5 ?
 O3 ThA O3 77.9(3) 3 8 ?
 O3 ThA O3 73.36(13) 2 4 ?
 SiT CaB SiT 105.42(7) . 6_565 ?
 SiT CaB SiT 92.89(7) 6_565 5 ?
 SiT CaB SiT 105.42(7) 2_565 5 ?
 SiT CaB SiT 92.89(7) . 2_565 ?
 SiT CaB SiT 133.13(7) . 5 ?
 SiT CaB SiT 133.13(7) 6_565 2_565 ?
 O2 CaB SiT 84.39(11) 8_565 6_565 ?
 O2 CaB SiT 84.39(11) 7 5 ?
 O2 CaB SiT 31.06(10) 3 2_565 ?
 O2 CaB SiT 89.79(11) 3 5 ?
 O2 CaB SiT 84.39(11) 4_565 2_565 ?
 O2 CaB SiT 31.06(10) 7 6_565 ?
 O2 CaB SiT 89.79(11) 8_565 2_565 ?
 O2 CaB SiT 89.79(11) 4_565 6_565 ?
 O2 CaB SiT 163.35(11) 8_565 . ?
 O2 CaB SiT 31.06(10) 8_565 5 ?
 O2 CaB SiT 31.06(10) 4_565 . ?
 O2 CaB SiT 84.39(11) 3 . ?
 O2 CaB SiT 163.35(11) 7 2_565 ?
 O2 CaB SiT 163.35(11) 3 6_565 ?
 O2 CaB SiT 89.79(11) 7 . ?
 O2 CaB SiT 163.35(11) 4_565 5 ?
 O2 CaB O2 92.3(2) 3 4_565 ?
 O2 CaB O2 89.5(2) 3 8_565 ?
 O2 CaB O2 165.4(2) 8_565 4_565 ?
 O2 CaB O2 165.4(2) 3 7 ?
 O2 CaB O2 89.5(2) 7 4_565 ?
 O2 CaB O2 92.3(2) 7 8_565 ?
 O3 CaB SiT 118.55(14) 5 2_565 ?
 O3 CaB SiT 118.55(14) . 6_565 ?
 O3 CaB SiT 98.24(13) 5 6_565 ?
 O3 CaB SiT 28.90(12) 5 5 ?
 O3 CaB SiT 28.90(12) 6_565 6_565 ?
 O3 CaB SiT 104.73(12) . 5 ?
 O3 CaB SiT 104.73(12) 6_565 2_565 ?
 O3 CaB SiT 118.55(14) 6_565 . ?
 O3 CaB SiT 118.55(14) 2_565 5 ?
 O3 CaB SiT 28.90(12) . . ?
 O3 CaB SiT 104.73(12) 5 . ?
 O3 CaB SiT 28.90(12) 2_565 2_565 ?
 O3 CaB SiT 104.73(12) 2_565 6_565 ?
 O3 CaB SiT 98.24(13) 2_565 . ?
 O3 CaB SiT 98.24(13) 6_565 5 ?
 O3 CaB SiT 98.24(13) . 2_565 ?
 O3 CaB O2 92.03(17) . 7 ?
 O3 CaB O2 134.46(16) 6_565 3 ?
 O3 CaB O2 76.43(16) 2_565 4_565 ?
 O3 CaB O2 134.46(16) . 8_565 ?
 O3 CaB O2 92.03(17) 5 3 ?
 O3 CaB O2 92.03(17) 6_565 4_565 ?
 O3 CaB O2 134.46(16) 2_565 7 ?
 O3 CaB O2 59.92(15) 6_565 7 ?
 O3 CaB O2 92.03(17) 2_565 8_565 ?
 O3 CaB O2 59.92(15) 5 8_565 ?
 O3 CaB O2 134.46(16) 5 4_565 ?
 O3 CaB O2 76.43(16) 5 7 ?
 O3 CaB O2 59.92(15) . 4_565 ?
 O3 CaB O2 59.92(15) 2_565 3 ?
 O3 CaB O2 76.43(16) 6_565 8_565 ?
 O3 CaB O2 76.43(16) . 3 ?
 O3 CaB O3 141.7(3) 5 2_565 ?
 O3 CaB O3 77.3(2) . 5 ?
 O3 CaB O3 141.7(3) . 6_565 ?
 O3 CaB O3 115.8(2) . 2_565 ?
 O3 CaB O3 115.8(2) 6_565 5 ?
 O3 CaB O3 77.3(2) 6_565 2_565 ?
 SiT NaC SiT 52.97(6) 9 2 ?
 SiT NaC SiT 127.03(6) 4 3 ?
 SiT NaC SiT 101.47(3) 10 3 ?
 SiT NaC SiT 101.47(3) 10 4 ?
 SiT NaC SiT 101.47(3) 2 11 ?
 SiT NaC SiT 52.97(6) 4 11 ?
 SiT NaC SiT 78.53(3) 2 3 ?
 SiT NaC SiT 78.53(3) 10 11 ?
 SiT NaC SiT 52.97(6) 12 3 ?
 SiT NaC SiT 78.53(3) 2 4 ?
 SiT NaC SiT 78.53(3) 9 11 ?
 SiT NaC SiT 101.47(3) 9 3 ?
 SiT NaC SiT 180.00(9) 2 10 ?
 SiT NaC SiT 127.03(6) 12 11 ?
 SiT NaC SiT 78.53(3) 9 12 ?
 SiT NaC SiT 180.00(10) 12 4 ?
 SiT NaC SiT 101.47(3) 2 12 ?
 SiT NaC SiT 127.03(6) 9 10 ?
 SiT NaC SiT 78.53(3) 10 12 ?
 SiT NaC SiT 101.47(3) 9 4 ?
 SiT NaC SiT 180.00(8) 3 11 ?
 O1 NaC SiT 91.55(16) . 4 ?
 O1 NaC SiT 91.55(16) . 11 ?
 O1 NaC SiT 153.46(3) . 9 ?
 O1 NaC SiT 91.55(16) 9 12 ?
 O1 NaC SiT 153.46(3) 11 12 ?
 O1 NaC SiT 91.55(16) 11 2 ?
 O1 NaC SiT 88.45(16) . 12 ?
 O1 NaC SiT 88.45(16) 9 4 ?
 O1 NaC SiT 26.54(3) 11 11 ?
 O1 NaC SiT 153.46(3) 3 11 ?
 O1 NaC SiT 26.54(3) 3 3 ?
 O1 NaC SiT 26.54(3) 11 4 ?
 O1 NaC SiT 91.55(16) 3 10 ?
 O1 NaC SiT 153.46(3) . 2 ?
 O1 NaC SiT 88.45(16) 11 10 ?
 O1 NaC SiT 153.46(3) 3 4 ?
 O1 NaC SiT 88.45(16) . 3 ?
 O1 NaC SiT 88.45(16) 9 11 ?
 O1 NaC SiT 91.55(16) 9 3 ?
 O1 NaC SiT 26.54(3) 9 9 ?
 O1 NaC SiT 153.46(3) 11 3 ?
 O1 NaC SiT 26.54(3) 3 12 ?
 O1 NaC SiT 88.45(16) 3 2 ?
 O1 NaC SiT 26.54(3) . 10 ?
 O1 NaC SiT 91.55(16) 11 9 ?
 O1 NaC SiT 88.45(16) 3 9 ?
 O1 NaC SiT 153.46(3) 9 10 ?
 O1 NaC SiT 26.54(3) 9 2 ?
 O1 NaC O1 180.0 . 9 ?
 O1 NaC O1 90.0 . 11 ?
 O1 NaC O1 180.0(2) 11 3 ?
 O1 NaC O1 90.0 9 3 ?
 O1 NaC O1 90.0 . 3 ?
 O1 NaC O1 90.0 9 11 ?
 O1 NaC O3 81.84(14) 3 . ?
 O1 NaC O3 51.84(9) . . ?
 O1 NaC O3 128.16(9) 9 . ?
 O1 NaC O3 98.16(14) 11 . ?
 O3 NaC SiT 119.25(9) . 11 ?
 O3 NaC SiT 78.39(10) . 4 ?
 O3 NaC SiT 101.61(10) . 12 ?
 O3 NaC SiT 78.23(9) . 10 ?
 O3 NaC SiT 153.35(9) . 9 ?
 O3 NaC SiT 101.77(9) . 2 ?
 O3 NaC SiT 60.75(9) . 3 ?
 CaB SiT NaC 104.91(5) . . ?
 O1 SiT CaB 128.0(3) . . ?
 O1 SiT NaC 49.0(3) . . ?
 O1 SiT O2 110.5(4) . 4_565 ?
 O2 SiT CaB 58.37(19) 4_565 . ?
 O2 SiT CaB 124.1(2) . . ?
 O2 SiT NaC 109.8(2) . . ?
 O2 SiT NaC 141.2(2) 4_565 . ?
 O2 SiT O1 107.9(4) . . ?
 O2 SiT O2 108.0(4) . 4_565 ?
 O3 SiT CaB 47.8(2) . . ?
 O3 SiT NaC 65.4(2) . . ?
 O3 SiT O1 110.4(4) . . ?
 O3 SiT O2 106.0(3) . 4_565 ?
 O3 SiT O2 114.0(3) . . ?
 SiT O1 NaC 104.5(3) . . ?
 SiT O1 NaC 104.5(3) 10 . ?
 SiT O1 SiT 150.2(6) 10 . ?
 SiT O2 CaB 90.6(2) 3_655 3_655 ?
 SiT O2 CaB 120.1(3) . 3_655 ?
 SiT O2 SiT 149.3(4) . 3_655 ?
 ThA O3 CaB 102.40(18) . . ?
 ThA O3 NaC 83.01(16) . . ?
 CaB O3 NaC 141.7(2) . . ?
 SiT O3 ThA 148.4(3) . . ?
 SiT O3 CaB 103.3(3) . . ?
 SiT O3 NaC 88.0(2) . . ?

loop_
  _geom_torsion_atom_site_label_1
  _geom_torsion_atom_site_label_2
  _geom_torsion_atom_site_label_3
  _geom_torsion_atom_site_label_4
  _geom_torsion
  _geom_torsion_site_symmetry_1
  _geom_torsion_site_symmetry_2
  _geom_torsion_site_symmetry_3
  _geom_torsion_site_symmetry_4
  _geom_torsion_publ_flag
 CaB SiT O1 NaC -75.8(4) . . . . ?
 CaB SiT O1 SiT 117.9(11) . . . 10 ?
 CaB SiT O2 CaB 56.2(3) . . . 3_655 ?
 CaB SiT O2 SiT -125.3(6) . . . 3_655 ?
 CaB SiT O3 ThA -143.7(8) . . . . ?
 CaB SiT O3 NaC 143.1(3) . . . . ?
 NaC SiT O1 SiT -166.4(14) . . . 10 ?
 NaC SiT O2 CaB -68.8(3) . . . 3_655 ?
 NaC SiT O2 SiT 109.7(7) . . . 3_655 ?
 NaC SiT O3 ThA 73.2(6) . . . . ?
 NaC SiT O3 CaB -143.1(3) . . . . ?
 O1 SiT O2 CaB -120.7(4) . . . 3_655 ?
 O1 SiT O2 SiT 57.7(8) . . . 3_655 ?
 O1 SiT O3 ThA 93.0(7) . . . . ?
 O1 SiT O3 CaB -123.3(4) . . . . ?
 O1 SiT O3 NaC 19.8(4) . . . . ?
 O2 SiT O1 NaC 101.0(3) . . . . ?
 O2 SiT O1 NaC -141.0(3) 4_565 . . . ?
 O2 SiT O1 SiT -65.3(12) . . . 10 ?
 O2 SiT O1 SiT 52.6(13) 4_565 . . 10 ?
 O2 SiT O2 CaB 119.8(3) 4_565 . . 3_655 ?
 O2 SiT O2 SiT -61.8(9) 4_565 . . 3_655 ?
 O2 SiT O3 ThA -28.6(8) . . . . ?
 O2 SiT O3 ThA -147.3(6) 4_565 . . . ?
 O2 SiT O3 CaB 115.1(3) . . . . ?
 O2 SiT O3 CaB -3.6(3) 4_565 . . . ?
 O2 SiT O3 NaC 139.5(2) 4_565 . . . ?
 O2 SiT O3 NaC -101.8(3) . . . . ?
 O3 SiT O1 NaC -24.1(4) . . . . ?
 O3 SiT O1 SiT 169.6(10) . . . 10 ?
 O3 SiT O2 CaB 2.2(4) . . . 3_655 ?
 O3 SiT O2 SiT -179.3(7) . . . 3_655 ?

_shelx_res_file
;
TITL 2024-02-14_ms_turkestanite-fib_n_a.res in P4/mcc
    2024-02-14_ms_turkestanite-fib_n.res
    created by SHELXL-2019/2 at 15:26:09 on 30-May-2024
REM Old TITL 2024-02-14_MS_Turkestanite-fib_N in P4/mcc
REM SHELXT solution in P4/mcc: R1 0.072, Rweak 0.003, Alpha 0.026
REM <I/s> 0.519 for 73 systematic absences, Orientation as input
REM Formula found by SHELXT: O21 Si10 Th
CELL 0.71073 7.475708 7.475708 14.965837 90 90 90
ZERR 2 0.00022 0.00022 0.000685 0 0 0
LATT 1
SYMM -X,-Y,+Z
SYMM -Y,+X,+Z
SYMM +Y,-X,+Z
SYMM -X,+Y,0.5-Z
SYMM +X,-Y,0.5-Z
SYMM +Y,+X,0.5-Z
SYMM -Y,-X,0.5-Z
SFAC Ca K Na O Si Th
UNIT 2.21 0.08 3.72 40 16 1.96
EADP CaB NaB
EADP NaC KC
EXYZ CaB NaB
EXYZ NaC KC

L.S. 4 0 0
PLAN  5
SIZE 0.005 0.01 0.01
TEMP 24
CONF
BIND KC O3
BIND NaC O3
list 4
MORE -1
fmap 2 53
acta
REM <olex2.extras>
REM <HklSrc "%./2024-02-14_MS_Turkestanite-fib_N.hkl">
REM </olex2.extras>

WGHT    0.022600
FVAR       0.23666   0.55240   0.96246
THA   6    0.000000    0.000000    0.250000     0.12243    0.00841    0.00841 =
         0.00480    0.00000    0.00000    0.00000
CAB   1    0.000000    0.500000    0.250000    20.25000    0.01838    0.01023 =
         0.01104    0.00000    0.00000    0.00000
NAB   3    0.000000    0.500000    0.250000   -20.25000    0.01838    0.01023 =
         0.01104    0.00000    0.00000    0.00000
KC    2    0.000000    0.000000    0.000000   -30.12500    0.04565    0.04565 =
         0.05960    0.00000    0.00000    0.00000
NAC   3    0.000000    0.000000    0.000000    30.12500    0.04565    0.04565 =
         0.05960    0.00000    0.00000    0.00000
SIT   5    0.256363    0.331720    0.104351    11.00000    0.01258    0.01379 =
         0.01381    0.00422    0.00429   -0.00081
O1    4    0.214340    0.295368    0.000000    10.50000    0.04484    0.04284 =
         0.02052    0.00000    0.00000   -0.00116
O2    4    0.454058    0.255820    0.125344    11.00000    0.00877    0.02795 =
         0.03463    0.00060   -0.00037   -0.00012
O3    4    0.105616    0.248527    0.164566    11.00000    0.01716    0.02760 =
         0.03473    0.01672    0.01484    0.00320
HKLF 4


REM  2024-02-14_ms_turkestanite-fib_n_a.res in P4/mcc
REM wR2 = 0.0665, GooF = S = 1.057, Restrained GooF = 1.057 for all data
REM R1 = 0.0354 for 411 Fo > 4sig(Fo) and 0.0546 for all 519 data
REM 44 parameters refined using 0 restraints

END

WGHT      0.0213      0.0000

REM Highest difference peak  1.085,  deepest hole -1.365,  1-sigma level  0.228
Q1    1   0.0000  0.0000  0.2217  10.25000  0.05    1.09
Q2    1   0.0000  0.2809  0.2500  10.50000  0.05    0.97
Q3    1   0.5016  0.3203  0.0977  11.00000  0.05    0.79
Q4    1   0.1160  0.0000  0.2500  10.50000  0.05    0.79
Q5    1  -0.1558 -0.1174  0.2483  11.00000  0.05    0.76
;
_shelx_res_checksum                61021
_shelx_hkl_file
;
   0   0 -18 43.8720 29.9174   1
   0   0 -17 12.3438 23.5136   1
   0   0 -16 463.667 61.8210   1
   0   0 -15 4.03222 19.7563   1
   0   0 -14 1954.31 111.021   1
   0   0 -13 54.8791 26.1620   1
   0   0 -12 1283.62 81.4921   1
   0   0 -11 2.64689 17.3503   1
   0   0 -10 75.7458 23.0448   1
   0   0  -9 13.9698 13.1884   1
   0   0  -8 5761.76 133.135   1
   0   0  -7 11.0877 11.9707   1
   0   0  -6 1238.47 54.0327   1
   0   0  -5-6.58722 9.90360   1
   0   0  -4 166.905 18.3975   1
   0   0  -3 4.37233 7.37030   1
   0   0  -2 1073.06 28.5124   1
   0   0   2 1052.60 28.3197   2
   0   0   3 2.10425 8.52599   2
   0   0   4 140.148 16.5680   2
   0   0   5-0.33153 9.97578   2
   0   0   6 1210.91 53.7783   2
   0   0   7-0.60456 10.8315   2
   0   0   8 5006.37 126.611   2
   0   0   9-7.67025 12.5117   2
   0   0  10 48.7767 20.5872   2
   0   0  11-4.09758 13.9417   2
   0   0  12 1119.02 75.2892   2
   0   0  13 17.1487 19.1352   2
   0   0  14 1817.33 105.423   2
   0   0  15-2.18688 17.1560   2
   0   0  16 457.351 61.0969   2
   0   0  17 20.7882 28.3542   2
   0   0  18 61.3265 31.2709   2
   0  -1 -19-8.51328 22.4844   1
   0  -1 -18 304.113 53.9176   1
   0  -1 -17 53.8172 35.5166   1
  -1   0 -17 10.4634 22.3163   1
  -1   0 -16 380.420 56.1909   1
   0  -1 -16 301.703 52.9957   1
  -1   0 -15 19.4574 22.2091   1
   0  -1 -15-1.29202 28.8082   1
   1   0 -15 2.13814 23.4516   1
   0  -1 -14 349.030 53.9688   1
   1   0 -14 267.994 44.0909   1
  -1   0 -14 304.498 44.7191   1
  -1   0 -13 26.8590 20.7757   1
   0   1 -13 3.39985 16.1679   1
   0  -1 -13 21.2918 21.8494   1
   1   0 -13-13.2107 21.0853   1
   0  -1 -12 1128.17 78.6759   1
   0   1 -12 1019.33 70.7567   1
  -1   0 -12 973.429 70.4769   1
   1   0 -12 920.403 70.6823   1
   1   0 -11-9.15182 16.8524   1
   0   1 -11 1.60232 15.8861   1
  -1   0 -11-8.23196 13.5271   1
   0  -1 -11-2.40702 15.9991   1
  -1   0 -10 1284.31 71.2747   1
   0   1 -10 1217.99 68.3745   1
   1   0 -10 1175.94 70.6948   1
   0  -1 -10 1141.96 70.7173   1
   0  -1  -9 15.2109 18.1658   1
   0   1  -9-5.92754 15.1487   1
   1   0  -9 12.1202 12.9542   1
  -1   0  -9-6.11288 13.4944   1
   0   1  -8 307.647 31.9068   1
  -1   0  -8 320.332 33.4294   1
   0  -1  -8 280.517 33.7553   1
   1   0  -8 288.259 35.2934   1
   0   1  -7 19.7384 13.6531   1
  -1   0  -7-9.45201 10.8170   1
   1   0  -7 15.5201 16.1059   1
   0  -1  -7 2.88426 13.5468   1
  -1   0  -6 219.068 23.6322   1
   0  -1  -6 212.643 26.3855   1
   0   1  -6 229.852 24.0357   1
   1   0  -6 258.555 27.4887   1
  -1   0  -5-2.23006 10.7052   1
   1   0  -5-19.0796 13.1373   1
   0   1  -5 4.51303 9.58295   1
   0  -1  -5-0.74736 12.1236   1
   1   0  -4 2854.56 71.8232   1
   0  -1  -4 2759.24 71.0323   1
  -1   0  -4 2807.28 62.3011   1
   1   0  -3 5.26819 9.82940   1
   0  -1  -3-7.18369 10.3209   1
  -1   0  -3-0.86217 7.62958   1
   0  -1  -2 1528.40 41.6635   1
  -1   0  -2 1501.40 33.2544   1
   0  -1  -1 1.11153 5.85734   1
  -1   0  -1 5.78594 5.11762   1
   0  -1   0 614.213 19.4359   1
   0  -1   1 20.8333 6.77426   1
   0  -1   1-9.57139 7.57776   3
  -1   0   2 1503.63 40.1926   2
   1   0   2 1471.47 28.1301   2
   0   1   2 1466.72 38.3875   2
   1   0   3 3.37913 6.40261   2
  -1   0   3 12.4594 11.2022   2
   0   1   3-1.62259 8.15391   2
   1   0   4 2656.81 58.8918   2
   0   1   4 2751.61 65.6325   2
  -1   0   4 2684.55 69.7701   2
   0   1   5 7.25612 10.4014   2
   1   0   5 2.75206 10.2180   2
  -1   0   5-11.2101 13.1694   2
  -1   0   6 193.650 26.5536   2
   1   0   6 181.554 21.0075   2
   0   1   6 212.141 23.0033   2
   0  -1   7-4.47720 13.2925   2
   0   1   7 12.9022 11.1632   2
  -1   0   7 26.2906 14.7792   2
   1   0   7 1.23498 11.7809   2
   1   0   8 344.540 33.9434   2
   0  -1   8 323.970 33.0663   2
  -1   0   8 357.448 35.4882   2
   0   1   8 279.008 32.5981   2
  -1   0   9 36.9363 17.7529   2
   0   1   9-5.03457 11.5691   2
   0  -1   9 19.0532 14.4402   2
   1   0   9 7.12128 12.3056   2
   0   1  10 1125.20 68.7332   2
   1   0  10 1190.02 68.0754   2
  -1   0  10 1167.50 71.2362   2
   0  -1  10 1212.24 69.8986   2
   0   1  11 30.4206 19.1640   2
   1   0  11-4.50243 13.5924   2
  -1   0  11-65.7312 26.4360   2
   0  -1  11 0.41777 14.8714   2
   0   1  12 978.461 71.9831   2
   1   0  12 853.204 64.9351   2
   0  -1  12 1071.31 73.7707   2
  -1   0  12 923.047 69.4621   2
  -1   0  13 9.40071 18.8584   2
   1   0  13 16.6354 20.3963   2
   0   1  13 21.3650 20.5510   2
  -1   0  14 333.770 49.3582   2
   1   0  14 245.006 39.4049   2
   0   1  14 245.264 44.4407   2
   0   1  15 21.9491 28.7045   2
  -1   0  15-10.1785 19.8581   2
   1   0  15 33.2234 28.6920   2
   0   1  16 297.888 51.3190   2
  -1   0  16 424.546 58.9448   2
   1   0  16 355.671 53.0619   2
  -1   0  17-28.5297 23.6168   2
   1   0  17 7.43268 23.9088   2
   0   1  17 34.9135 28.4893   2
   1   0  18 331.571 54.6333   2
   0   1  18 266.661 51.6248   2
   0   1  19 54.8607 29.2717   2
   1   0  19 37.5157 33.5377   2
  -1  -1 -19 2.12385 24.2296   1
   1  -1 -19-6.91150 23.0418   1
  -1  -1 -18 174.132 42.8095   1
   1  -1 -18 187.682 48.5278   1
   1  -1 -17-33.3310 34.2335   1
  -1  -1 -17-14.4022 23.9177   1
   1  -1 -16 164.780 38.2922   1
  -1  -1 -16 207.347 43.9150   1
   1  -1 -15-29.9259 26.8351   1
  -1  -1 -15-29.4901 28.7229   1
  -1   1 -15 32.5867 28.2325   1
   1  -1 -14 263.325 43.1375   1
  -1   1 -14 192.760 35.2187   1
  -1  -1 -14 206.181 36.7928   1
  -1   1 -13 27.9862 21.3212   1
  -1  -1 -13-24.5323 23.8243   1
   1  -1 -13 48.3017 28.7121   1
  -1   1 -12 353.985 43.8505   1
  -1  -1 -12 364.045 45.4017   1
   1  -1 -12 259.802 40.7162   1
   1  -1 -11-13.1703 16.9161   1
  -1  -1 -11-7.76302 16.8672   1
  -1   1 -11-20.9395 15.6017   1
   1  -1 -10 281.015 38.6385   1
  -1  -1 -10 287.405 38.1854   1
  -1   1 -10 313.318 37.4017   1
   1  -1  -9-14.8667 16.5754   1
  -1   1  -9-12.4725 11.4097   1
  -1  -1  -9-22.9302 17.5869   1
  -1   1  -8 564.588 39.4324   1
   1  -1  -8 536.308 45.5047   1
  -1  -1  -8 517.440 42.2565   1
  -1   1  -7-2.26949 9.48050   1
   1  -1  -7 6.19744 11.2501   1
  -1  -1  -7 8.15245 14.0867   1
  -1   1  -6 290.967 24.4467   1
  -1  -1  -6 360.429 32.7566   1
   1  -1  -6 337.314 32.8187   1
  -1   1  -5 0.38891 8.45840   1
   1  -1  -5 5.39255 14.5783   1
  -1  -1  -5-2.35276 10.3679   1
  -1  -1  -4 504.722 32.8655   1
   1  -1  -4 552.387 35.4928   1
  -1   1  -4 467.693 22.4968   1
  -1   1  -3 3.51071 4.93382   1
  -1  -1  -3-4.48754 9.94058   1
   1  -1  -3 9.68832 11.3168   1
   1  -1  -2 364.221 22.8381   1
  -1  -1  -2 325.728 21.7680   1
  -1  -1  -1 8.29636 9.17970   1
   1  -1  -1 10.1833 6.91206   1
  -1  -1   0 825.586 31.1569   1
   1  -1   0 796.151 19.9771   1
   1  -1   0 810.449 27.7686   3
  -1   1   0 770.682 19.6029   2
  -1   1   1 2.65907 5.75138   2
  -1  -1   1-4.65606 4.29326   3
  -1   1   2 340.665 20.6086   2
  -1   1   3-8.70056 9.32607   2
   1   1   3-1.66987 8.51808   2
   1   1   4 514.281 29.1738   2
  -1   1   4 429.143 30.2261   2
   1  -1   5-1.32639 8.50589   2
   1   1   5 11.7278 11.2616   2
  -1   1   5-11.8778 13.5357   2
   1  -1   6 336.096 27.1544   2
  -1   1   6 256.982 29.2513   2
   1   1   6 323.951 27.7745   2
   1  -1   7 1.91433 10.0980   2
  -1   1   7 4.11331 10.7984   2
   1   1   7-3.33828 10.9205   2
   1  -1   8 517.678 39.8921   2
  -1   1   8 501.321 42.5340   2
   1   1   8 517.844 40.2800   2
  -1   1   9-7.03428 19.2130   2
   1   1   9-21.8010 17.4539   2
   1  -1   9 9.87750 13.0171   2
  -1   1  10 261.390 37.1988   2
   1   1  10 210.691 31.5012   2
   1  -1  10 278.608 33.9124   2
   1  -1  11 27.3215 20.8805   2
  -1   1  11 15.7917 19.2054   2
   1   1  11 29.9001 21.3791   2
   1   1  12 238.257 35.6643   2
   1  -1  12 334.008 42.9998   2
  -1   1  12 323.169 41.6688   2
   1  -1  13-14.1796 17.4031   2
  -1   1  13-5.86661 23.3753   2
   1   1  13-8.48785 18.4246   2
   1   1  14 206.867 38.1753   2
  -1   1  14 255.049 43.5029   2
   1   1  15-17.5721 18.6261   2
  -1   1  15-28.5011 26.3042   2
  -1   1  16 235.849 45.5148   2
   1   1  16 265.298 47.2095   2
   1   1  17 35.1790 33.0622   2
  -1   1  17 56.5498 30.0268   2
   1   1  18 112.065 34.0939   2
  -1   1  18 142.575 41.7595   2
   1   1  19-4.40008 25.8113   2
   0  -2 -18 847.976 92.8774   1
   0  -2 -17 69.1366 38.3741   1
   0  -2 -16 655.613 72.8556   1
   0  -2 -15 3.27681 18.6573   1
  -2   0 -15 39.6936 28.1771   1
  -2   0 -14 175.851 34.7784   1
   0  -2 -14 266.384 48.8985   1
  -2   0 -13-20.7261 16.4289   1
   0  -2 -13-9.03157 21.2469   1
  -2   0 -12 671.777 58.4446   1
   0  -2 -12 684.502 64.8819   1
  -2   0 -11 3.25781 14.3833   1
   0  -2 -11 40.0063 21.9972   1
   0  -2 -10 2959.69 119.822   1
  -2   0 -10 2908.43 106.851   1
  -2   0  -9-4.15187 12.8787   1
   0  -2  -9 18.4191 19.0310   1
  -2   0  -8 506.808 39.9390   1
   0  -2  -8 618.029 50.2926   1
   0  -2  -7-20.6972 17.5712   1
  -2   0  -7 0.78589 12.2801   1
  -2   0  -6 1078.53 48.6139   1
   0  -2  -6 1137.26 59.0245   1
   0  -2  -5 14.9105 15.9709   1
  -2   0  -5 13.3153 10.3493   1
  -2   0  -4 4153.64 79.5041   1
   0  -2  -4 4219.93 98.4710   1
   0  -2  -3-5.00000 8.87446   1
  -2   0  -3-1.77006 7.68122   1
   0  -2  -2 2916.57 68.8231   1
  -2   0  -2 2803.82 58.1284   1
   0  -2  -1 3.59580 9.06557   1
  -2   0  -1-8.46088 8.49494   1
   0  -2   0 30.7411 9.12014   1
   0  -2   1-9.41988 10.4532   3
   0  -2   1-7.23740 7.60103   1
   0  -2   2 2804.99 56.1588   1
   0   2   2 2940.59 67.9652   2
   0   2   3 7.84935 11.9504   2
   2   0   3-3.42879 5.04693   2
  -2   0   4 4207.35 94.2760   2
   0   2   4 4266.34 92.0762   2
   2   0   4 4307.64 68.4826   2
  -2   0   5 14.4263 14.3026   2
   0   2   5 19.8434 13.7118   2
   2   0   5-4.73135 8.84041   2
   0   2   6 1011.48 52.1369   2
  -2   0   6 1081.82 57.7284   2
   2   0   6 1052.35 45.0616   2
   2   0   7-2.99718 10.5359   2
   0   2   7 38.9126 17.2337   2
  -2   0   7 0.95748 13.1381   2
   0   2   8 594.765 46.4492   2
  -2   0   8 550.582 46.8460   2
   2   0   8 511.987 37.9497   2
   0   2   9-0.66862 15.7730   2
  -2   0   9-4.89466 16.3434   2
   2   0   9 13.4461 13.9139   2
   2   0  10 2743.68 100.294   2
  -2   0  10 2745.70 113.298   2
   0   2  10 2654.58 107.166   2
   2   0  11 1.18316 13.7409   2
  -2   0  11-8.65042 16.5252   2
   0   2  11-10.7798 17.1949   2
   2   0  12 636.871 54.5950   2
  -2   0  12 660.424 62.1692   2
   0   2  12 574.635 56.2264   2
  -2   0  13 7.23727 22.3365   2
   2   0  13-0.53193 14.4409   2
   0   2  13-0.58959 18.1609   2
   2   0  14 146.399 30.6205   2
  -2   0  14 180.412 41.6342   2
   0   2  14 206.527 41.3032   2
   2   0  15 17.5891 21.3205   2
   0   2  15 7.51230 17.3310   2
  -2   0  15 67.8051 34.0785   2
   0   2  16 832.068 80.1882   2
   2   0  16 607.463 64.4752   2
   0   2  17 39.7592 41.5356   2
   0   2  18 823.953 88.2326   2
  -1  -2 -19 33.9688 33.1388   1
   1  -2 -18 199.958 47.8048   1
  -1  -2 -18 216.011 51.5064   1
  -2  -1 -17-4.33430 25.5946   1
  -1  -2 -17 45.5455 30.9180   1
   1  -2 -17 51.4946 29.7896   1
  -1  -2 -16 324.045 53.3556   1
   1  -2 -16 472.309 67.7344   1
  -2  -1 -16 351.968 52.4735   1
   2  -1 -16 383.582 58.0754   1
  -1  -2 -15 83.5353 33.0990   1
   2  -1 -15 75.6048 28.0142   1
   1  -2 -15 27.2253 24.5001   1
  -2  -1 -15 92.0882 32.0952   1
  -1  -2 -14 579.034 64.9231   1
  -2  -1 -14 634.828 65.0166   1
   1  -2 -14 632.185 69.6175   1
   2  -1 -14 536.316 62.3593   1
  -1  -2 -13-22.1760 18.7017   1
  -2  -1 -13 5.97602 17.5416   1
   2  -1 -13-6.98276 19.3440   1
   1  -2 -13 6.25791 19.0539   1
  -2   1 -12 323.166 39.8326   1
   1  -2 -12 363.198 50.5983   1
  -1  -2 -12 421.877 51.5414   1
  -2  -1 -12 269.015 40.9635   1
   2  -1 -12 308.116 44.3280   1
   2  -1 -11 141.552 30.0772   1
  -2   1 -11 150.441 28.6108   1
   1  -2 -11 113.021 30.6325   1
  -2  -1 -11 153.817 31.5047   1
  -1  -2 -11 142.816 30.7344   1
  -2  -1 -10 254.918 37.8861   1
   2  -1 -10 195.508 33.3539   1
   1  -2 -10 209.944 31.5760   1
  -1  -2 -10 215.990 35.8570   1
  -2   1 -10 249.888 31.7348   1
  -1  -2  -9 29.5942 15.4308   1
  -2   1  -9 24.7472 13.2318   1
  -2  -1  -9 17.1847 13.1245   1
   1  -2  -9 13.8551 15.5716   1
   2  -1  -9 71.1993 23.6229   1
  -2  -1  -8 1619.35 75.0409   1
  -2   1  -8 1667.84 65.6344   1
  -1  -2  -8 1708.06 81.6769   1
   1  -2  -8 1730.10 82.8084   1
   2  -1  -8 1675.74 80.5193   1
  -2  -1  -7 5.59774 13.4816   1
  -1  -2  -7 40.7896 20.0349   1
   1  -2  -7 9.44516 18.7113   1
   2  -1  -7 19.9430 12.8604   1
  -2   1  -7 28.1327 11.8093   1
  -2  -1  -6 1338.92 61.3218   1
   1  -2  -6 1431.11 67.5859   1
  -2   1  -6 1403.40 49.8899   1
   2  -1  -6 1500.10 67.8802   1
  -1  -2  -6 1520.70 68.4159   1
  -2  -1  -5-21.8146 14.2805   1
  -2   1  -5 11.3897 8.99081   1
  -1  -2  -5 19.1355 15.5461   1
   1  -2  -5 0.79431 12.6976   1
   2  -1  -5-6.40007 11.7681   1
   1  -2  -4 533.606 36.8066   1
  -2  -1  -4 450.946 32.0459   1
  -2   1  -4 455.311 21.3469   1
   2  -1  -4 482.822 34.7112   1
  -1  -2  -4 477.032 34.8656   1
  -2  -1  -3 36.7589 13.8009   1
  -1  -2  -3 26.5568 10.5464   1
  -2   1  -3 44.4675 6.58713   1
   2  -1  -3 58.2424 13.5608   1
   1  -2  -3 33.4911 12.5028   1
  -1  -2  -2 456.423 31.0287   1
  -2  -1  -2 480.881 30.7846   1
   1  -2  -2 427.664 27.2535   1
  -2   1  -2 451.640 15.9951   1
   1  -2  -1 333.557 21.4038   1
   2  -1  -1 369.919 20.7831   3
  -2  -1  -1 303.725 23.6618   1
  -1  -2  -1 334.088 26.0867   1
   1  -2   0 2260.06 45.3597   1
  -1  -2   0 2354.12 63.2607   1
  -2   1   0 2219.93 37.2495   2
   1  -2   0 2334.64 60.5372   3
  -2  -1   0 2319.34 64.5524   1
   1  -2   1 354.927 25.9423   3
  -1   2   1 369.250 22.5085   2
  -1  -2   1 345.016 21.8413   3
   1  -2   1 327.878 14.8617   1
  -1  -2   1 357.953 25.8536   1
  -2   1   1 332.475 19.5217   2
   1  -2   2 440.405 15.1193   1
  -1   2   2 487.117 28.5324   2
  -2   1   2 426.677 25.3086   2
  -1  -2   2 510.016 26.4032   3
  -2   1   3 47.0703 13.1380   2
   2   1   3 39.7717 10.2479   2
   1   2   3 41.3051 13.5646   2
  -1   2   3 38.1895 13.2772   2
   2   1   4 510.461 28.8118   2
  -1   2   4 471.931 33.4645   2
  -2   1   4 470.800 32.8827   2
   1   2   4 483.917 32.4317   2
   1   2   5-2.20358 11.2890   2
  -1   2   5 4.54830 10.2823   2
  -2   1   5 9.31436 11.2702   2
   2  -1   5 8.65501 6.96467   2
   2   1   5-10.4106 9.38830   2
  -2   1   6 1373.60 64.3898   2
  -1   2   6 1374.25 62.4321   2
   2   1   6 1347.69 54.3770   2
   1   2   6 1428.09 60.4449   2
   2  -1   6 1368.72 47.8506   2
  -1   2   7 6.20164 13.5117   2
   1   2   7 19.0050 15.9889   2
   2  -1   7 21.7670 12.0175   2
  -2   1   7 20.6748 13.7386   2
   2   1   7 33.8708 13.7953   2
   2   1   8 1588.31 68.5530   2
  -1   2   8 1714.28 78.7225   2
  -2   1   8 1710.88 80.5368   2
   2  -1   8 1634.76 64.1485   2
   1   2   8 1650.37 73.4310   2
   1   2   9 23.3503 13.5134   2
  -2   1   9 21.8259 15.2486   2
   2  -1   9 5.71787 12.7902   2
  -1   2   9 3.69342 15.8008   2
   2   1   9 17.5300 12.9562   2
   2  -1  10 172.346 25.7112   2
   1   2  10 295.107 36.8830   2
  -1   2  10 267.357 37.0418   2
   2   1  10 195.614 29.3236   2
  -2   1  10 201.199 32.3892   2
   1   2  11 90.4144 21.9346   2
   2   1  11 123.934 27.5641   2
  -1   2  11 145.131 31.8348   2
   2  -1  11 111.444 22.7460   2
  -2   1  11 155.349 32.8962   2
   2   1  12 392.587 46.4852   2
  -1   2  12 396.273 49.0052   2
  -2   1  12 257.705 40.0732   2
   2  -1  12 321.332 37.1922   2
   1   2  12 325.928 42.0990   2
   2   1  13-12.3684 18.6389   2
  -1   2  13 42.8406 26.2462   2
   2  -1  13 9.23964 16.3506   2
  -2   1  13 13.6062 22.0847   2
   1   2  13 46.0615 24.7548   2
  -2   1  14 508.461 60.1974   2
   1   2  14 478.836 55.0996   2
   2  -1  14 465.454 51.7150   2
   2   1  14 543.108 57.7913   2
  -1   2  14 497.252 58.1630   2
  -2   1  15 68.2657 34.5938   2
   2   1  15 63.4260 25.6637   2
  -1   2  15 74.7690 30.3048   2
   1   2  15 58.3334 26.0327   2
   1   2  16 350.999 55.4048   2
   2   1  16 319.032 48.9911   2
  -1   2  16 351.430 54.3082   2
  -2   1  16 306.498 55.3572   2
  -1   2  17 25.9903 32.9007   2
   2   1  17 2.64265 21.4266   2
  -2   1  17 57.8623 32.1713   2
   1   2  17 7.50987 21.2843   2
  -2   1  18 232.135 49.8373   2
  -1   2  18 131.128 36.6763   2
   1   2  18 184.268 42.6265   2
   2   1  18 194.955 45.2191   2
   1   2  19 71.2720 35.6390   2
  -2  -2 -19 56.8704 40.9783   1
   2  -2 -18 212.178 50.6238   1
  -2  -2 -18 208.209 49.2752   1
  -2  -2 -17 19.1117 28.2853   1
   2  -2 -17 39.4376 26.5911   1
   2  -2 -16 276.925 53.2702   1
  -2  -2 -16 410.609 62.4035   1
   2  -2 -15 6.80932 27.3361   1
  -2  -2 -15 8.64773 29.6681   1
  -2  -2 -14 1054.56 88.0130   1
   2  -2 -14 1022.96 86.1457   1
   2  -2 -13-18.3316 23.9606   1
  -2  -2 -13 17.2084 26.1663   1
   2  -2 -12 1180.16 84.8897   1
  -2  -2 -12 1242.59 86.1990   1
  -2  -2 -11-15.3288 17.3571   1
   2  -2 -11 54.3048 23.9625   1
  -2  -2 -10 139.651 30.4472   1
   2  -2 -10 166.055 32.8100   1
  -2   2  -9 0.45019 10.5068   1
  -2  -2  -9-25.1923 19.0598   1
   2  -2  -9 1.24553 17.8076   1
   2  -2  -8 1416.52 76.9687   1
  -2  -2  -8 1490.96 76.7628   1
  -2   2  -8 1353.15 53.9749   1
  -2  -2  -7-10.2754 15.0416   1
   2  -2  -7 5.33346 14.8834   1
   2  -2  -6 1897.74 78.8605   1
  -2  -2  -6 1876.76 78.7773   1
  -2  -2  -5 16.8443 14.0580   1
   2  -2  -5 12.3289 16.2411   1
  -2  -2  -4 2739.67 86.8545   1
   2  -2  -4 2818.42 83.9477   1
   2  -2  -3-7.53272 10.0610   1
  -2  -2  -3 1.20629 10.2319   1
   2  -2  -2 566.706 33.3113   1
  -2  -2  -2 578.089 38.9949   1
   2  -2  -2 571.496 34.0343   3
  -2  -2  -1 0.15256 12.7348   1
  -2   2  -1 3.40409 5.29475   2
   2  -2  -1-7.98467 9.68434   3
   2  -2  -1 11.2991 8.83435   1
   2  -2   0 2313.16 47.8401   1
  -2   2   0 2273.30 48.3779   2
  -2  -2   0 2432.20 74.4203   1
   2  -2   0 2372.38 67.6356   3
  -2   2   1-21.4169 10.3474   2
  -2  -2   1-14.5014 15.2663   1
  -2  -2   2 553.006 24.4905   3
  -2   2   2 575.060 31.4369   2
  -2   2   3 0.20206 8.72078   2
   2   2   4 2786.36 76.9083   2
  -2   2   4 2721.34 80.0724   2
   2   2   5 9.17901 10.2369   2
  -2   2   5-1.73938 10.2801   2
   2   2   6 1814.74 69.2208   2
  -2   2   6 1860.45 76.1478   2
  -2   2   7 16.9424 14.0441   2
   2   2   7 7.68366 10.8801   2
  -2   2   8 1347.33 74.3257   2
   2   2   8 1388.54 67.8563   2
   2   2   9 18.7125 16.6588   2
  -2   2   9-9.57339 15.7456   2
  -2   2  10 109.050 25.5605   2
   2   2  10 182.688 29.9169   2
   2   2  11-11.9734 14.8629   2
  -2   2  11-38.1817 18.4341   2
  -2   2  12 1287.73 87.2204   2
   2   2  12 1102.10 75.6785   2
   2   2  13-31.3650 19.3680   2
  -2   2  13 14.2867 23.1201   2
   2   2  14 913.789 75.7751   2
  -2   2  14 861.046 77.4658   2
  -2   2  15 13.7597 22.5321   2
   2   2  15 3.79287 19.9425   2
  -2   2  16 323.238 54.4682   2
   2   2  16 320.170 51.3177   2
  -2   2  17 6.42318 30.8946   2
   2   2  17 15.6841 19.1270   2
   2   2  18 216.622 53.7582   2
   2   2  19 9.24482 29.9494   2
   0  -3 -18 154.358 52.0061   1
   0  -3 -17-20.1050 27.6007   1
   0  -3 -16 292.309 55.5295   1
   0  -3 -15 11.1150 21.2078   1
   0  -3 -14 881.440 82.2906   1
   0  -3 -13 8.18117 21.3762   1
  -3   0 -12 564.364 54.5063   1
   0  -3 -12 552.493 60.2783   1
  -3   0 -11-1.20428 14.2176   1
   0  -3 -11 26.3342 20.4573   1
  -3   0 -10 60.8068 19.1964   1
   0  -3 -10 61.7958 25.6073   1
   0  -3  -9-4.05866 19.1010   1
  -3   0  -9-8.91329 13.0254   1
  -3   0  -8 1185.58 60.8729   1
   0  -3  -8 1165.17 71.8938   1
   0  -3  -7 16.5712 16.9574   1
  -3   0  -7-0.99485 11.1126   1
  -3   0  -6 1573.80 61.3994   1
   0  -3  -6 1522.10 74.3392   1
  -3   0  -5-6.88511 10.0739   1
   0  -3  -5-1.01212 11.5664   1
   0  -3  -4 603.060 42.5861   1
  -3   0  -4 579.885 34.2185   1
   3   0  -3-3.32052 3.40388   3
   0  -3  -3 26.8701 16.2512   1
  -3   0  -3-11.0406 10.0193   1
   0  -3  -2 378.093 30.7315   1
  -3   0  -2 377.854 27.6439   1
  -3   0  -1 3.40370 10.3174   1
   0  -3  -1 9.86797 11.8084   1
   0  -3   0 1812.41 62.2620   3
   0  -3   0 1867.51 58.5994   1
   0  -3   1 10.5761 10.4818   3
   0  -3   1 14.1176 10.1362   1
   0  -3   2 338.094 25.1439   1
   0  -3   2 392.452 30.9019   3
   3   0   3-4.39204 5.78808   2
   0   3   3 15.0390 13.9452   2
   0  -3   3-10.0116 10.9082   1
   3   0   4 600.903 26.1296   2
   0   3   4 606.553 40.7316   2
   3   0   5-0.46735 6.28567   2
   0   3   5-13.8477 11.2334   2
   3   0   6 1454.61 50.5728   2
   0   3   6 1523.65 68.5114   2
   0   3   7-11.1988 12.9677   2
   3   0   7 8.33459 8.67260   2
  -3   0   8 1082.43 67.1757   2
   3   0   8 1017.57 51.5462   2
   0   3   8 1081.63 63.9291   2
   0   3   9 28.4639 17.6327   2
   3   0   9 12.8525 12.5953   2
  -3   0   9 26.2139 19.6465   2
   3   0  10 93.4162 20.1371   2
   0   3  10 99.3357 26.4605   2
  -3   0  10 142.167 30.6089   2
   0   3  11 5.80055 16.7415   2
   3   0  11 29.1775 17.7553   2
   0   3  12 426.225 50.0294   2
   3   0  12 519.433 47.8233   2
   0   3  13 22.4373 19.6437   2
   0   3  14 735.277 70.1689   2
   0   3  15-12.4417 19.6409   2
   0   3  16 155.152 35.6580   2
   0   3  17 53.8145 29.0956   2
   0   3  18 133.714 35.9538   2
  -1  -3 -18 110.331 39.0422   1
   1  -3 -17 60.9568 38.2393   1
  -1  -3 -17 14.2422 31.5313   1
   1  -3 -16 244.608 55.8015   1
  -1  -3 -16 342.792 60.3626   1
   1  -3 -15-66.4301 34.2198   1
  -3  -1 -15 56.3710 28.3866   1
  -1  -3 -15 25.7677 24.7780   1
  -1  -3 -14 169.071 44.8860   1
   1  -3 -14 205.883 43.8061   1
  -3  -1 -14 165.354 37.4178   1
  -1  -3 -13 61.0344 31.8681   1
  -3  -1 -13 105.363 31.4760   1
   1  -3 -13 90.1492 35.9827   1
  -1  -3 -12 330.321 47.9906   1
  -3  -1 -12 384.515 49.6272   1
   1  -3 -12 303.357 46.3100   1
   1  -3 -11 52.4599 27.1026   1
  -1  -3 -11 61.9739 27.4999   1
  -3  -1 -11 39.3359 20.1547   1
  -1  -3 -10 281.546 41.6293   1
   1  -3 -10 296.004 41.8712   1
  -3  -1 -10 262.653 36.8600   1
  -1  -3  -9 199.099 34.3539   1
  -3   1  -9 166.730 23.3542   1
   1  -3  -9 250.039 37.3583   1
  -3  -1  -9 201.269 32.9383   1
  -1  -3  -8 366.418 43.5703   1
  -3   1  -8 288.075 28.3559   1
  -3  -1  -8 350.145 36.8804   1
   1  -3  -8 364.572 42.9731   1
   1  -3  -7 115.440 24.6361   1
  -1  -3  -7 136.326 27.8126   1
  -3   1  -7 90.3576 15.4404   1
  -3  -1  -7 96.8468 21.4978   1
  -1  -3  -6 226.605 32.3578   1
   1  -3  -6 254.105 33.7995   1
  -3   1  -6 210.456 20.4939   1
  -3  -1  -6 200.225 27.4574   1
  -3   1  -5 111.502 14.1954   1
   1  -3  -5 116.723 22.6156   1
  -1  -3  -5 144.018 24.7676   1
  -3  -1  -5 114.800 19.9207   1
  -3   1  -4 685.055 29.5840   1
  -3  -1  -4 722.583 44.2708   1
   1  -3  -4 763.051 46.7530   1
  -1  -3  -4 729.487 47.9124   1
   1  -3  -3 289.166 29.4356   1
  -3   1  -3 227.447 17.2554   1
  -1  -3  -3 241.215 29.5328   1
   3  -1  -3 221.203 18.3350   3
  -3  -1  -3 274.470 29.5242   1
   1  -3  -2 217.561 23.4426   1
   3  -1  -2 243.513 18.7755   3
  -1  -3  -2 237.091 26.6395   1
  -3  -1  -2 228.910 25.2346   1
  -3   1  -2 220.219 16.8709   1
  -1  -3  -1 8.30935 12.3615   1
   1  -3  -1 28.1615 10.7979   1
   1  -3  -1 18.4095 12.6159   3
  -3  -1  -1 1.09291 11.9827   1
  -3  -1   0 467.363 35.0574   1
  -1  -3   0 498.395 33.9624   1
   1  -3   0 428.821 32.7350   3
   1  -3   0 467.257 27.0985   1
  -1  -3   1 0.15049 12.2833   1
  -1  -3   1 8.02339 10.9039   3
   1  -3   1 7.41250 10.2524   3
   1  -3   1 20.4895 8.61565   1
  -3   1   1 19.5976 9.59353   2
   1  -3   2 218.159 16.2760   1
  -1   3   2 240.664 23.5934   2
  -3   1   2 229.977 20.8843   2
  -1  -3   2 252.098 23.1560   3
  -1  -3   2 256.736 25.7348   1
  -1   3   3 228.236 24.6951   2
  -1  -3   3 262.326 25.9198   1
  -3   1   3 232.244 22.7884   2
   1  -3   3 213.649 16.2414   1
   1   3   4 737.280 45.5311   2
  -1   3   4 676.039 43.0370   2
   3   1   4 681.019 35.3653   2
  -3   1   4 761.764 43.7235   2
   1  -3   4 613.835 27.8051   1
  -1   3   5 133.840 22.1728   2
   1   3   5 113.683 21.0468   2
  -3   1   5 140.858 23.6535   2
   3   1   5 148.554 18.5188   2
  -1   3   6 209.328 28.2623   2
   1   3   6 190.792 28.2250   2
   3  -1   6 202.567 17.8614   2
   3   1   6 195.716 24.2932   2
  -3   1   6 214.816 28.8836   2
   3   1   7 136.742 22.0216   2
   1   3   7 123.066 23.8734   2
  -1   3   7 146.344 25.1248   2
   3  -1   7 109.569 16.0026   2
  -3   1   7 112.579 24.0568   2
   3  -1   8 304.969 26.8639   2
  -1   3   8 343.186 36.2889   2
   3   1   8 366.458 32.7304   2
   1   3   8 375.839 39.1571   2
  -3   1   8 362.445 39.8771   2
  -1   3   9 225.067 32.1649   2
  -3   1   9 244.517 37.2485   2
   1   3   9 200.200 31.0841   2
   3  -1   9 184.107 24.0239   2
   3   1   9 188.911 26.7858   2
   3   1  10 221.860 31.1934   2
  -3   1  10 196.021 31.6066   2
  -1   3  10 234.742 35.6264   2
   1   3  10 220.000 34.0588   2
   3  -1  10 239.047 29.2375   2
   1   3  11 44.6010 17.8151   2
  -3   1  11 31.1259 21.2187   2
   3   1  11 40.2080 19.4262   2
  -1   3  11 25.2903 19.6858   2
  -1   3  12 278.987 41.1321   2
  -3   1  12 365.359 48.2168   2
   1   3  12 294.908 42.6506   2
   3   1  12 325.269 40.0939   2
  -1   3  13 16.1661 22.8207   2
  -3   1  13 32.7712 21.6075   2
   3   1  13 44.6408 16.7207   2
   1   3  13 11.9434 17.8971   2
   1   3  14 145.237 35.7843   2
  -1   3  14 181.093 38.5927   2
  -3   1  14 143.175 36.3427   2
   3   1  14 210.468 38.2409   2
  -3   1  15 35.3285 24.4418   2
   1   3  15-0.18196 21.3430   2
  -1   3  15 54.7395 28.1927   2
   1   3  16 113.483 34.5062   2
  -1   3  16 190.011 43.3112   2
  -3   1  16 185.541 41.2237   2
  -1   3  17-9.27324 20.7840   2
  -3   1  17 70.7294 30.4251   2
   1   3  17 18.5174 29.0187   2
   1   3  18 148.656 39.4145   2
  -2  -3 -18 297.829 56.9582   1
   2  -3 -17 41.8011 33.7113   1
  -3  -2 -17-20.2130 24.5559   1
  -2  -3 -17-28.0898 28.4322   1
  -3  -2 -16 424.530 63.3691   1
   2  -3 -16 467.050 67.2691   1
  -2  -3 -16 522.066 70.2799   1
   2  -3 -15 73.3248 27.3560   1
   3  -2 -15 108.709 37.0311   1
  -2  -3 -15 74.1669 31.9305   1
  -3  -2 -15-6.06695 25.7669   1
  -2  -3 -14 66.7801 28.6543   1
   2  -3 -14 160.338 41.9931   1
  -3  -2 -14 120.903 34.2495   1
   3  -2 -14 111.217 35.4376   1
  -3  -2 -13 7.15834 19.7452   1
  -2  -3 -13-3.61368 22.2252   1
   3  -2 -13 7.26332 21.7257   1
   2  -3 -13-6.27487 18.2788   1
  -3  -2 -12 475.614 54.0162   1
  -2  -3 -12 505.866 58.7517   1
   3  -2 -12 399.730 52.7863   1
   2  -3 -12 473.940 57.7925   1
  -2  -3 -11 102.917 32.5096   1
   3  -2 -11 48.3282 22.6044   1
  -3  -2 -11 86.1935 25.6819   1
   2  -3 -11 107.224 28.2205   1
   3  -2 -10 1141.78 77.4067   1
   2  -3 -10 1277.37 83.0970   1
  -2  -3 -10 1213.10 82.9993   1
  -3  -2 -10 1228.97 80.2303   1
   3  -2  -9 42.9976 25.5536   1
  -2  -3  -9 56.5533 23.6884   1
  -3  -2  -9 38.2148 21.8205   1
   2  -3  -9 36.5307 20.0675   1
  -3  -2  -8 492.780 46.7836   1
   3  -2  -8 533.058 50.9591   1
   2  -3  -8 505.726 50.2897   1
  -2  -3  -8 409.821 46.2961   1
  -2  -3  -7-24.9698 18.4595   1
   3  -2  -7 2.42827 14.2290   1
  -3  -2  -7 12.7179 13.8792   1
   2  -3  -7 1.67832 11.9546   1
  -2  -3  -6 188.281 30.2223   1
   3  -2  -6 136.447 26.8971   1
  -3  -2  -6 99.4466 24.3578   1
   2  -3  -6 159.199 27.6159   1
   3  -2  -5 53.4243 20.0946   1
  -2  -3  -5-26.0620 18.7683   1
   2  -3  -5 21.1447 11.6691   1
  -3  -2  -5 27.0830 17.3040   1
   2  -3  -4 1349.02 63.0722   1
   3  -2  -4 1383.55 62.7159   1
  -3  -2  -4 1420.04 67.9350   1
  -2  -3  -4 1349.56 67.6828   1
   3  -2  -3 47.6457 13.4577   3
   3  -2  -3 61.7280 16.6325   1
  -3  -2  -3 54.1414 17.7607   1
  -2  -3  -3 59.5773 18.8359   1
   2  -3  -3 28.1654 11.6664   1
   2  -3  -2 964.668 51.3606   3
   2  -3  -2 1053.94 47.6126   1
  -2  -3  -2 1034.87 56.1887   1
   3  -2  -2 1138.99 48.6128   3
  -3  -2  -2 1028.51 56.4312   1
  -3   2  -2 980.998 25.2672   1
   3  -2  -1 210.038 22.6146   3
  -2  -3  -1 201.696 26.1441   1
  -3  -2  -1 242.119 29.5557   1
   2  -3  -1 198.682 20.5830   1
  -3   2  -1 161.239 10.9889   2
   2  -3  -1 205.319 24.1715   3
  -3   2   0 566.417 25.2094   2
  -2   3   0 613.672 32.7721   2
   2  -3   0 581.412 39.4867   3
  -3  -2   0 580.068 42.1786   1
   2  -3   0 590.390 28.9390   1
  -2  -3   0 578.528 42.0916   1
  -3  -2   1 199.564 27.7377   1
  -2   3   1 197.983 19.5612   2
   2  -3   1 185.594 14.4820   1
  -2  -3   1 191.269 19.7443   3
  -2  -3   1 184.061 25.7893   1
  -3   2   1 154.678 15.0810   2
   2  -3   1 237.916 27.8189   3
  -3  -2   2 1048.07 29.0985   3
   2  -3   2 950.817 23.6822   1
  -3   2   2 1059.99 44.7976   2
  -2  -3   2 1033.71 55.1315   1
  -2   3   2 1012.52 46.9081   2
  -2  -3   2 1045.12 43.9586   3
  -2   3   3 50.9099 15.1689   2
  -2  -3   3 66.9915 19.4448   1
  -3   2   3 46.1357 13.7002   2
  -3   2   4 1298.24 58.8448   2
  -2   3   4 1331.98 59.9986   2
   3   2   5 16.2414 11.3757   2
   2   3   5 8.01350 14.2837   2
  -3   2   5 20.0662 15.3640   2
  -2   3   5 21.9446 12.8177   2
  -2   3   6 158.111 26.5196   2
   2   3   6 146.410 23.7275   2
  -3   2   6 119.765 21.5947   2
   3   2   6 148.354 22.2497   2
   3   2   7 4.36080 10.7786   2
   2   3   7-16.1155 15.9515   2
  -2   3   7-16.1164 15.6461   2
  -3   2   7 14.5355 14.3696   2
  -2   3   8 439.656 44.4896   2
   2   3   8 412.160 40.6142   2
   3   2   8 420.880 38.4069   2
  -3   2   8 470.892 46.6513   2
   2   3   9 39.5002 17.9751   2
   3   2   9 18.5435 13.9669   2
  -3   2   9 57.1088 21.7050   2
  -2   3   9 44.4560 18.8992   2
  -2   3  10 1066.29 74.7569   2
  -3   2  10 1117.15 77.3291   2
   3   2  10 1103.89 67.6540   2
   2   3  10 1131.82 71.9973   2
   2   3  11 54.4649 21.1621   2
   3   2  11 42.9875 19.8032   2
  -3   2  11 106.295 31.7306   2
  -2   3  11 108.251 28.3271   2
  -3   2  12 416.500 52.0872   2
   3   2  12 448.773 50.0973   2
   2   3  12 392.011 47.9731   2
  -2   3  12 380.525 49.3097   2
  -3   2  13-23.0851 22.6676   2
   3   2  13-3.39448 19.0919   2
  -2   3  13-7.68962 16.0326   2
   2   3  13 0.40227 17.4493   2
   2   3  14 79.6117 25.2959   2
  -3   2  14 128.341 30.3754   2
  -2   3  14 104.009 32.9289   2
   3   2  14 137.321 32.5954   2
  -3   2  15 107.367 40.3288   2
  -2   3  15 28.4072 29.8178   2
   2   3  15 84.7790 32.7437   2
   3   2  15 81.1834 29.9565   2
  -3   2  16 400.710 62.1323   2
  -2   3  16 391.691 61.6387   2
   2   3  16 419.119 57.9514   2
  -3   2  17 64.5931 37.2152   2
  -2   3  17-53.2308 34.6740   2
   2   3  17-23.6758 25.0547   2
   2   3  18 340.366 60.1615   2
  -3  -3 -17-22.3321 26.6033   1
  -3  -3 -16 164.963 40.3332   1
   3  -3 -16 211.546 54.1970   1
   3  -3 -15 18.8651 28.4018   1
  -3  -3 -15 64.3147 28.6028   1
  -3  -3 -14 320.160 55.2689   1
   3  -3 -14 292.400 54.7873   1
  -3  -3 -13 2.79692 19.9904   1
   3  -3 -13-4.79251 22.6943   1
   3  -3 -12 180.042 39.6295   1
  -3  -3 -12 204.631 44.7098   1
  -3  -3 -11 49.8038 28.3339   1
   3  -3 -11-3.62766 20.3717   1
  -3  -3 -10 164.025 34.0115   1
   3  -3 -10 311.527 46.1002   1
  -3  -3  -9 19.3599 20.6300   1
   3  -3  -9-27.6078 20.0635   1
   3  -3  -8 330.454 41.5702   1
  -3  -3  -8 443.539 49.3781   1
   3  -3  -7 0.76610 14.8762   1
  -3  -3  -7-30.2615 19.3673   1
   3  -3  -6 429.538 42.5697   1
  -3  -3  -6 391.565 42.5313   1
   3  -3  -5 0.05912 15.2116   1
  -3  -3  -5 10.8165 19.9280   1
   3  -3  -4 219.514 28.2835   1
  -3  -3  -4 241.017 32.5279   1
  -3  -3  -3-26.0878 18.9100   1
   3  -3  -3 6.38023 12.6023   3
   3  -3  -3-1.75658 13.0448   1
  -3   3  -2 285.558 19.0216   2
   3  -3  -2 357.824 29.9712   1
  -3  -3  -2 336.134 38.2738   1
   3  -3  -2 329.564 32.5774   3
   3  -3  -1 10.7082 10.1965   1
   3  -3  -1 8.01706 12.7101   3
  -3   3  -1 7.58137 6.45563   2
  -3  -3  -1 9.24720 14.3618   1
  -3  -3   0 357.843 37.6892   1
   3  -3   0 427.712 35.1691   3
  -3   3   0 450.582 27.6271   2
  -3   3   1 4.74261 8.81309   2
  -3  -3   1 21.9284 17.4613   1
  -3   3   2 290.499 25.5955   2
  -3  -3   2 253.975 21.2797   3
  -3  -3   2 327.936 36.5731   1
  -3  -3   3 42.7389 21.9110   1
  -3   3   3 6.15943 9.20033   2
  -3   3   4 213.340 27.3884   2
   3   3   5-5.13127 12.4530   2
  -3   3   5-14.2957 13.5435   2
   3   3   6 335.513 35.1874   2
  -3   3   6 435.235 41.4733   2
   3   3   7 15.4426 15.9304   2
  -3   3   7 3.55765 13.8339   2
   3   3   8 332.352 37.9129   2
  -3   3   8 381.325 43.2951   2
   3   3   9-8.66771 14.5466   2
  -3   3   9-12.4209 12.9729   2
   3   3  10 203.796 33.9162   2
  -3   3  10 169.499 33.5231   2
   3   3  11-11.0433 18.6452   2
  -3   3  11 35.4733 19.0258   2
  -3   3  12 200.760 38.5051   2
   3   3  12 227.299 37.7460   2
  -3   3  13-7.10438 21.1990   2
   3   3  13 18.5706 19.8280   2
  -3   3  14 276.624 48.5731   2
   3   3  14 184.819 36.2959   2
  -3   3  15 46.1270 25.2765   2
   3   3  15 1.15423 21.0047   2
   3   3  16 189.401 44.5517   2
  -3   3  16 167.302 39.2101   2
   0  -4 -17-16.8605 31.9296   1
   0  -4 -16 467.932 67.3666   1
   0  -4 -15 23.0771 27.3889   1
   0  -4 -14 619.924 74.2573   1
   0  -4 -13 2.93045 22.3006   1
   0  -4 -12 700.498 72.9990   1
   0  -4 -11-4.25207 17.3002   1
   0  -4 -10 452.945 54.4441   1
   0  -4  -9-9.60607 19.1033   1
  -4   0  -9 22.9185 19.3181   1
   0  -4  -8 1838.20 96.4639   1
  -4   0  -8 1880.34 80.2969   1
   0  -4  -7 39.6610 20.2077   1
  -4   0  -7 8.88490 11.6940   1
  -4   0  -6 1011.60 54.0104   1
   0  -4  -6 1206.64 71.9771   1
   0  -4  -5 11.9370 19.1596   1
  -4   0  -5-7.35793 11.2644   1
  -4   0  -4 578.686 39.1287   1
   0  -4  -4 722.234 51.1439   1
  -4   0  -3 10.7222 13.9659   1
   0  -4  -3 11.8585 13.1133   1
  -4   0  -2 793.774 45.5530   1
   0  -4  -2 780.101 48.4410   1
  -4   0  -1-13.2350 11.7683   1
   0  -4  -1 9.21854 11.2059   1
   0  -4   0 3949.17 108.707   3
   0  -4   0 4011.72 100.041   1
   0  -4   1 1.35201 10.8508   1
   0  -4   1-5.89380 11.9488   3
   0  -4   2 770.428 48.7778   3
   0  -4   2 810.646 44.8108   1
   4   0   3-0.98396 5.38747   2
   0   4   3 1.74379 13.5650   2
   0  -4   3 24.5799 13.8848   1
   0  -4   4 666.878 40.8555   1
   0   4   4 755.786 50.7708   2
   4   0   4 553.287 25.5751   2
   0  -4   5 12.5417 12.4628   1
   4   0   5 11.3611 7.79909   2
   0   4   5-0.87024 12.4068   2
   0   4   6 1187.74 67.0384   2
   0  -4   6 1082.15 54.9092   1
   4   0   6 1036.67 41.3579   2
   0   4   7 0.93059 13.2612   2
   0   4   8 1718.18 86.3578   2
   0   4   9 4.93845 17.8833   2
   0   4  10 401.249 45.2956   2
   0   4  11-51.8621 27.0766   2
   0   4  12 516.321 56.0362   2
   0   4  13 27.7196 21.2055   2
   0   4  14 635.314 67.9183   2
   0   4  15 38.7771 28.9105   2
   0   4  16 438.356 65.0933   2
   0   4  17 14.1448 28.5613   2
  -1  -4 -17 85.1212 44.9137   1
   1  -4 -16 233.608 54.4591   1
  -1  -4 -16 332.915 56.6440   1
   1  -4 -15 56.2902 29.9321   1
  -1  -4 -15 27.8575 29.3801   1
  -1  -4 -14 306.866 55.3943   1
   1  -4 -14 247.259 51.7793   1
  -1  -4 -13 77.7770 34.1806   1
   1  -4 -13 44.2474 25.9260   1
   1  -4 -12 712.600 72.9207   1
  -1  -4 -12 685.993 71.0560   1
  -4  -1 -12 646.542 62.1633   1
  -4  -1 -11 27.6893 23.1677   1
  -1  -4 -11 31.7383 23.5572   1
   1  -4 -11 1.53862 18.3133   1
   1  -4 -10 762.773 70.7243   1
  -1  -4 -10 758.267 69.7044   1
  -4  -1 -10 703.051 60.2421   1
  -1  -4  -9 241.789 38.0919   1
  -4  -1  -9 253.897 36.6197   1
   1  -4  -9 251.261 38.8255   1
  -4  -1  -8 228.320 33.0793   1
  -1  -4  -8 306.830 41.1686   1
   1  -4  -8 356.780 46.5774   1
   1  -4  -7 27.3615 17.4807   1
  -4  -1  -7 13.9196 14.3277   1
  -1  -4  -7-15.7066 15.5774   1
   1  -4  -6 213.074 32.9988   1
  -1  -4  -6 255.398 37.3128   1
  -4  -1  -6 240.485 32.2673   1
  -4   1  -6 229.778 23.1288   1
  -1  -4  -5 88.0912 20.3439   1
  -4  -1  -5 102.904 21.0983   1
   1  -4  -5 128.888 26.3560   1
   4  -1  -5 102.797 15.2510   3
  -4   1  -5 107.013 16.3226   1
  -1  -4  -4 1557.82 76.4858   1
  -4  -1  -4 1419.21 69.0353   1
   1  -4  -4 1459.29 70.6840   1
   4  -1  -4 1349.09 46.5799   3
  -4   1  -4 1309.85 49.6996   1
   1  -4  -3-13.1511 12.9349   1
  -4   1  -3 6.71621 7.55229   1
  -4  -1  -3 25.7757 15.1223   1
  -1  -4  -3 2.25071 11.9000   1
  -1  -4  -2 999.710 56.7309   1
   1  -4  -2 844.104 47.5679   1
  -4  -1  -2 811.784 51.5850   1
  -4   1  -2 858.878 41.4182   1
   1  -4  -1 339.402 34.5272   3
   1  -4  -1 331.690 29.3274   1
  -4  -1  -1 295.563 33.4714   1
  -4   1  -1 381.719 29.7389   1
  -1  -4  -1 362.853 34.7343   1
  -1  -4   0 514.395 39.1578   3
   1  -4   0 423.017 36.9496   3
  -4  -1   0 377.026 36.5667   1
  -1  -4   0 511.140 40.6983   1
   1  -4   0 452.553 32.0109   1
  -1  -4   1 321.977 31.7734   3
  -1  -4   1 343.228 33.1662   1
   1  -4   1 316.361 25.7470   1
   1  -4   1 269.030 30.8787   3
  -1   4   2 965.499 52.4805   2
   1  -4   2 845.284 38.8005   1
   1  -4   2 868.811 53.3980   3
  -1  -4   2 860.222 50.4432   1
  -1  -4   2 853.177 49.3221   3
  -1  -4   3-12.7425 10.3822   3
  -1  -4   3-12.8689 13.5000   1
  -1   4   3 0.68728 11.6206   2
   1  -4   3-4.34253 8.78786   1
  -1  -4   4 1434.60 65.9570   1
   1  -4   4 1418.60 49.6425   1
   1   4   4 1592.33 75.0185   2
   4   1   4 1437.53 52.9020   2
  -1   4   4 1435.56 67.9159   2
  -1   4   5 117.655 25.1587   2
   4   1   5 97.0868 15.7771   2
   1   4   5 115.903 22.9315   2
   1  -4   5 142.868 17.1823   1
  -1  -4   5 130.652 23.5579   1
  -4   1   5 98.7094 21.1045   2
   4   1   6 198.718 22.8443   2
  -1   4   6 186.386 26.8799   2
  -4   1   6 241.696 32.6871   2
   1   4   6 255.385 32.3596   2
   1  -4   6 236.921 23.8276   1
   4   1   7 16.1047 11.7562   2
  -1   4   7 23.3389 14.9912   2
   1   4   7 8.62511 14.2797   2
  -4   1   7 47.4076 23.0271   2
   1   4   8 299.081 37.9099   2
   4   1   8 241.292 27.6585   2
  -4   1   8 322.479 38.4846   2
  -1   4   8 285.167 38.3867   2
   1   4   9 259.004 39.0480   2
   4   1   9 252.233 31.3033   2
  -4   1   9 238.369 37.4621   2
  -1   4   9 257.098 37.2430   2
  -1   4  10 770.177 63.3919   2
   1   4  10 664.272 58.3051   2
  -4   1  10 795.516 67.0740   2
   1   4  11 23.8542 15.2423   2
  -4   1  11 36.3720 24.3022   2
  -1   4  11 15.3018 19.0037   2
  -4   1  12 699.837 71.7430   2
  -1   4  12 600.010 62.3845   2
   1   4  12 586.142 60.6716   2
  -4   1  13 59.2551 30.1281   2
   1   4  13-10.1037 19.8186   2
  -1   4  13 11.9710 17.1173   2
  -1   4  14 247.993 47.4731   2
  -4   1  14 198.590 44.2589   2
   1   4  14 202.273 42.5636   2
  -1   4  15-2.54202 26.8737   2
   1   4  15-30.0562 27.3009   2
  -1   4  16 266.654 52.8788   2
   1   4  16 347.282 58.3601   2
   1   4  17 44.5430 32.7037   2
   2  -4 -16 443.573 69.4192   1
  -2  -4 -16 451.094 71.2698   1
  -2  -4 -15 17.8383 22.2526   1
  -4  -2 -15 12.3093 24.6018   1
   2  -4 -15-6.67369 20.5916   1
   2  -4 -14 617.493 74.1001   1
  -2  -4 -14 587.112 72.4817   1
  -4  -2 -14 513.660 65.1031   1
  -2  -4 -13 51.2225 33.5800   1
  -4  -2 -13 32.4592 25.4075   1
   2  -4 -13 20.3873 24.5957   1
  -2  -4 -12 560.081 67.0260   1
   2  -4 -12 652.205 69.6896   1
  -4  -2 -12 633.013 65.7597   1
  -2  -4 -11 24.9432 18.9701   1
  -4  -2 -11 37.0491 24.3217   1
   2  -4 -11 19.3855 26.0953   1
   2  -4 -10 897.107 75.9467   1
  -2  -4 -10 958.190 77.2342   1
  -4  -2 -10 942.274 72.2684   1
  -2  -4  -9 11.5047 15.5993   1
  -4  -2  -9-1.39799 18.7922   1
   2  -4  -9 1.96601 20.0522   1
  -4  -2  -8 899.789 66.1944   1
   2  -4  -8 1020.96 72.7498   1
  -2  -4  -8 888.410 69.8089   1
  -2  -4  -7 3.93971 15.8091   1
  -4  -2  -7 6.71210 16.8616   1
   2  -4  -7-16.8649 18.5412   1
  -4  -2  -6 715.243 56.8276   1
   2  -4  -6 668.571 54.5123   1
  -2  -4  -6 594.601 54.0213   1
  -4  -2  -5-32.0385 20.7832   1
   4  -2  -5 0.99839 12.1823   3
  -2  -4  -5 9.80276 13.9635   1
   2  -4  -5 4.02431 16.6574   1
   4  -2  -4 745.941 43.8496   3
  -4  -2  -4 788.511 55.7166   1
   2  -4  -4 781.202 52.2736   1
  -2  -4  -4 755.504 56.5977   1
   2  -4  -3 20.8878 16.3155   1
  -2  -4  -3 12.1196 14.4994   1
   4  -2  -3-8.99242 9.03096   3
  -4  -2  -3 7.83088 14.4002   1
  -2  -4  -2 1433.08 73.3960   1
  -4   2  -2 1414.27 43.8824   1
   2  -4  -2 1453.31 62.7216   1
   2  -4  -2 1527.43 72.8819   3
  -4  -2  -2 1461.11 74.2521   1
   2  -4  -1 15.9971 11.4899   1
  -2  -4  -1-0.29712 14.0171   1
  -4  -2  -1 17.8233 15.7769   1
   2  -4  -1-4.06694 11.6952   3
   2  -4   0 1897.27 78.9378   3
   2  -4   0 1908.22 61.0129   1
  -4   2   0 1810.11 46.1527   2
  -4  -2   0 2002.70 85.9303   1
  -2   4   0 1877.70 66.3010   2
  -2  -4   0 1997.59 83.6633   1
  -4  -2   1 6.98517 16.7844   1
  -2  -4   1-17.9590 14.6337   1
   2  -4   1 5.79606 13.2711   3
  -2   4   1-24.2418 13.0978   2
   2  -4   1 5.26271 8.07669   1
  -2  -4   1-6.72766 11.1938   3
  -4   2   1 9.37383 8.55882   2
  -2  -4   2 1360.81 68.7368   1
  -4  -2   2 1642.08 79.6324   1
   2  -4   2 1317.51 40.7189   1
  -2  -4   2 1514.43 62.3631   3
  -4   2   2 1406.20 53.8807   2
  -2   4   2 1404.60 62.6919   2
  -2  -4   3 24.1139 15.3355   1
  -2   4   3 9.11779 10.4721   2
   2  -4   3-1.70626 4.82380   1
  -2  -4   3-3.28129 10.3990   3
  -4   2   3 18.0768 13.2306   2
  -2  -4   4 716.132 52.3395   1
  -2   4   4 673.248 47.7736   2
  -4   2   4 755.338 47.2626   2
   4   2   5 29.2599 13.4367   2
   2   4   5-0.73617 12.2426   2
  -4   2   5-0.60027 12.7579   2
  -2  -4   5 21.4624 18.8801   1
  -2   4   5-0.95819 13.3074   2
   4   2   6 609.588 43.4628   2
   2   4   6 616.468 51.2898   2
  -2   4   6 645.369 50.1801   2
  -4   2   6 634.926 49.3449   2
   4   2   7 7.94586 12.8892   2
   2   4   7-1.72742 14.7639   2
  -4   2   7 34.6428 19.4347   2
  -2   4   7 17.5548 15.1345   2
  -4   2   8 765.447 60.2710   2
  -2   4   8 921.739 65.7727   2
   4   2   8 825.895 55.5074   2
   2   4   8 904.129 64.7348   2
   4   2   9-10.2743 14.5069   2
  -4   2   9 16.5454 15.0290   2
   2   4   9 0.85660 14.4910   2
  -2   4   9 4.02513 16.2600   2
   4   2  10 879.144 61.9815   2
   2   4  10 836.975 68.1152   2
  -4   2  10 814.480 68.2434   2
  -2   4  10 789.055 65.7860   2
   2   4  11 23.2171 18.8424   2
  -2   4  11 1.76022 16.5505   2
  -4   2  11-15.3683 21.3495   2
   4   2  11-6.51068 16.3940   2
  -4   2  12 579.295 63.1175   2
  -2   4  12 652.019 67.1525   2
   2   4  12 606.303 61.3336   2
  -4   2  13-20.9876 29.1354   2
  -2   4  13 16.0482 22.9212   2
   2   4  13 23.6430 23.3957   2
  -4   2  14 472.482 62.2999   2
  -2   4  14 472.717 62.3792   2
   2   4  14 506.951 60.1088   2
  -2   4  15 2.48605 22.7040   2
  -4   2  15-8.88230 27.7975   2
   2   4  15 50.1001 26.9370   2
  -4   2  16 360.117 62.6125   2
  -2   4  16 341.744 58.3025   2
   2   4  16 349.554 56.2517   2
   2   4  17 37.3996 29.2490   2
  -4  -3 -17 16.7381 26.3805   1
  -3  -4 -16 79.7378 39.1536   1
  -4  -3 -16 104.818 40.0841   1
  -3  -4 -15-10.1720 22.9074   1
  -4  -3 -15-18.8343 24.4184   1
   3  -4 -15 19.2933 24.4473   1
  -3  -4 -14 491.153 69.2548   1
  -4  -3 -14 560.044 69.5578   1
   3  -4 -14 591.807 73.5325   1
  -3  -4 -13 49.6262 30.3494   1
  -4  -3 -13 30.9622 28.1775   1
   4  -3 -13-10.2732 28.7278   1
   3  -4 -13-20.1884 26.2535   1
  -3  -4 -12 432.219 55.1966   1
  -4  -3 -12 500.971 63.7647   1
   4  -3 -12 361.666 53.5356   1
   3  -4 -12 472.560 59.7467   1
  -3  -4 -11 73.1470 29.4394   1
  -4  -3 -11 78.3223 28.3048   1
   4  -3 -11 47.9531 27.8136   1
   3  -4 -11 32.9996 30.1524   1
  -4  -3 -10 134.226 36.8898   1
  -3  -4 -10 120.755 30.4291   1
   4  -3 -10 140.202 35.1692   1
   3  -4 -10 176.763 38.0482   1
  -3  -4  -9 232.970 41.4700   1
  -4  -3  -9 215.520 38.8184   1
   4  -3  -9 147.662 33.4873   1
   3  -4  -9 221.183 40.3529   1
   4  -3  -8 836.859 67.0659   1
   3  -4  -8 704.620 61.8056   1
  -3  -4  -8 799.149 68.7378   1
  -4  -3  -8 828.807 67.9430   1
  -4  -3  -7-10.4957 20.4823   1
   4  -3  -7-7.45892 15.8236   1
  -3  -4  -7-2.24434 18.5691   1
   3  -4  -7-1.09942 15.9034   1
   4  -3  -6 993.361 67.0239   1
   3  -4  -6 1031.85 68.0856   1
  -3  -4  -6 1035.78 73.7498   1
   4  -3  -6 949.071 61.5374   3
  -4  -3  -6 1117.97 76.3325   1
   4  -3  -5 180.659 27.9941   3
  -4  -3  -5 147.041 31.4205   1
  -3  -4  -5 159.149 30.9882   1
   4  -3  -5 183.760 28.0854   1
   3  -4  -5 79.3448 19.2167   1
  -3  -4  -4 377.997 44.8213   1
   3  -4  -4 436.126 40.2854   1
   4  -3  -4 406.798 38.8757   3
   3  -4  -4 389.045 41.1475   3
  -4  -3  -4 386.948 44.6918   1
  -3  -4  -3 2.96433 16.7708   1
  -4  -3  -3 24.6928 20.0416   1
   3  -4  -3 46.3931 20.7303   3
   4  -3  -3 0.02779 12.5012   3
   3  -4  -3 18.4007 13.4335   1
   3  -4  -2 338.523 37.1531   3
   3  -4  -2 310.495 30.5960   1
  -3  -4  -2 316.253 39.2268   1
   4  -3  -2 324.554 32.0437   3
  -3   4  -2 282.032 24.0103   2
  -4  -3  -2 303.549 37.9118   1
  -4  -3  -1 214.637 30.4907   1
   3  -4  -1 196.805 29.6955   3
   3  -4  -1 191.077 22.9206   1
  -3  -4  -1 215.352 33.4854   1
  -3   4  -1 216.990 22.2877   2
   3  -4   0 1200.78 67.3616   3
   3  -4   0 1098.79 46.5403   1
  -4  -3   0 1101.46 69.0653   1
  -3   4   0 1138.85 51.1657   2
  -3  -4   0 1148.71 69.8240   1
  -3   4   1 155.860 18.9146   2
  -3  -4   1 174.093 28.3546   1
  -3  -4   1 174.670 22.4797   3
  -4   3   1 156.783 16.4024   2
  -4  -3   1 228.712 34.9183   1
  -3   4   2 295.695 29.1821   2
  -4  -3   2 314.717 39.2626   1
  -4   3   2 296.611 27.9832   2
  -3  -4   2 326.111 37.4936   1
  -3  -4   2 287.594 27.4856   3
  -3   4   3 5.65739 13.2467   2
  -4   3   3 11.1300 13.3969   2
  -3  -4   3-13.1294 17.3815   1
  -3  -4   3 1.07924 8.97879   3
  -4  -3   3 62.4080 25.2439   1
  -4   3   4 361.973 33.8060   2
  -3   4   4 358.040 35.8714   2
  -3  -4   4 392.002 42.0585   1
  -3  -4   5 177.160 32.1793   1
  -4   3   5 109.813 22.4698   2
  -3   4   5 133.276 25.2949   2
  -4   3   6 926.589 61.6739   2
   4   3   6 937.977 59.5002   2
  -3   4   6 960.928 63.0115   2
   3   4   6 973.040 65.4163   2
   4   3   7-6.63949 13.1139   2
   3   4   7 21.9148 15.6534   2
  -4   3   7 21.1923 15.5999   2
  -3   4   7-1.02303 15.4154   2
  -3   4   8 677.775 59.1000   2
  -4   3   8 770.095 63.0908   2
   4   3   8 724.860 55.6442   2
   3   4   8 755.407 59.2905   2
   4   3   9 153.291 31.0679   2
   3   4   9 145.524 31.0535   2
  -3   4   9 175.274 33.1793   2
  -4   3   9 144.315 28.6304   2
   4   3  10 111.634 26.7416   2
   3   4  10 125.741 28.7032   2
  -4   3  10 85.6586 26.2843   2
  -3   4  10 115.936 30.4258   2
   3   4  11 40.6803 29.6688   2
  -4   3  11-0.58821 17.8273   2
  -3   4  11-27.4114 24.4819   2
   4   3  11-3.96968 16.2558   2
   3   4  12 442.472 54.9973   2
  -4   3  12 413.040 53.3902   2
  -3   4  12 374.745 52.0466   2
   4   3  12 406.075 51.1855   2
   3   4  13 24.9217 20.9861   2
  -4   3  13 11.3141 19.9481   2
  -3   4  13-26.9270 27.3111   2
   4   3  13 22.1529 18.6504   2
  -4   3  14 496.104 63.5901   2
  -3   4  14 516.659 68.0478   2
   3   4  14 493.040 61.6232   2
   3   4  15 5.23871 20.9603   2
  -4   3  15 1.18192 23.8218   2
  -3   4  15 51.0087 35.6857   2
  -4   3  16 138.343 42.4011   2
  -3   4  16 140.573 35.8517   2
   3   4  16 88.7946 33.3856   2
   3   4  17-3.65548 25.1503   2
  -4  -4 -15 4.28661 24.5558   1
   4  -4 -15 17.4765 20.7019   1
  -4  -4 -14 222.431 51.4100   1
   4  -4 -14 96.9610 34.9195   1
  -4  -4 -13 21.4207 23.4543   1
   4  -4 -13-16.1476 21.7947   1
  -4  -4 -12 462.872 65.4495   1
   4  -4 -12 302.220 50.9190   1
   4  -4 -11 29.8688 23.3929   1
  -4  -4 -11 3.20881 18.3447   1
  -4  -4 -10 876.631 80.1467   1
   4  -4 -10 831.849 76.5557   1
  -4  -4  -9 6.76970 19.1119   1
   4  -4  -9 14.3957 20.3616   1
   4  -4  -8 836.888 70.5682   1
  -4  -4  -8 762.721 71.0092   1
   4  -4  -7-30.0460 14.9384   1
  -4  -4  -7 29.6512 21.9638   1
   4  -4  -6 573.117 55.3747   3
  -4  -4  -6 696.492 63.7922   1
   4  -4  -6 638.041 57.0861   1
  -4  -4  -5 6.20330 17.8587   1
   4  -4  -5 5.99993 16.6516   3
   4  -4  -5 24.1110 20.9890   1
   4  -4  -4 1830.75 86.0273   1
  -4  -4  -4 1709.04 94.7058   1
   4  -4  -4 1719.48 87.2906   3
  -4  -4  -3 17.4948 17.8328   1
   4  -4  -3 11.5680 15.9242   3
   4  -4  -3-4.66424 12.1048   1
   4  -4  -2 745.898 48.4298   1
  -4  -4  -2 723.992 61.7979   1
   4  -4  -2 643.444 51.5985   3
   4  -4  -1 19.8108 14.9871   3
  -4  -4  -1-7.73685 16.7018   1
  -4  -4   0 364.076 43.9324   1
  -4  -4   1-3.99167 16.0960   1
  -4  -4   2 639.421 57.1316   1
  -4   4   2 617.468 41.8788   2
  -4  -4   3 1.52518 16.1031   1
  -4   4   3 25.4633 16.8435   2
  -4  -4   4 1572.72 89.5904   1
  -4   4   4 1543.76 75.3484   2
  -4   4   5-2.94861 12.0438   2
  -4  -4   5-20.0332 15.5615   1
  -4  -4   6 562.397 56.4055   1
  -4   4   6 604.189 51.5611   2
   4   4   6 683.285 55.9647   2
   4   4   7-4.05854 15.0836   2
  -4   4   7-1.72872 16.4868   2
  -4   4   8 600.035 57.6803   2
   4   4   8 774.912 62.7553   2
   4   4   9-38.2528 24.0766   2
  -4   4   9-4.88022 14.7878   2
  -4   4  10 792.600 71.4507   2
   4   4  10 748.487 65.2879   2
   4   4  11 0.37372 17.3905   2
  -4   4  11-35.7257 29.2216   2
  -4   4  12 361.471 53.0271   2
   4   4  12 377.337 51.3315   2
  -4   4  13-22.0574 21.5548   2
   4   4  13 38.2225 26.8500   2
  -4   4  14 174.002 43.7651   2
   4   4  14 112.070 34.7706   2
  -4   4  15-5.28339 26.2387   2
   0  -5 -15 0.76887 21.0013   1
   0  -5 -14 159.909 46.9675   1
   0  -5 -13-4.59905 23.1928   1
   0  -5 -12 292.446 51.5175   1
   0  -5 -11-2.36994 17.1214   1
   0  -5 -10 699.192 71.0639   1
   0  -5  -9-3.37938 19.5499   1
   0  -5  -8 426.873 53.2552   1
   0  -5  -7 18.3411 23.2943   1
  -5   0  -6 398.571 38.8399   1
   0  -5  -6 479.128 49.9927   1
  -5   0  -5 9.79368 10.7442   1
   0  -5  -5-9.31551 16.5117   1
   0  -5  -4 1408.61 77.8972   1
  -5   0  -4 1485.74 69.6477   1
   0  -5  -3 8.26236 15.0883   1
  -5   0  -3 27.5723 17.3792   1
   0  -5  -2 487.580 43.2882   1
  -5   0  -2 513.704 42.2173   1
   0  -5  -1 0.47145 14.7374   3
  -5   0  -1 11.8363 12.0638   1
   0  -5  -1-20.6411 12.3929   1
  -5   0   0 107.616 23.3400   1
   0  -5   0 76.6213 19.9291   3
   0  -5   0 88.3913 18.6007   1
   0  -5   1 35.7850 16.9744   1
   0  -5   1-20.8017 18.1644   3
   0  -5   2 542.393 41.7880   1
   0  -5   2 521.754 46.0023   3
   0  -5   3 7.23852 13.4485   1
   0   5   3 5.93370 12.9913   2
   0  -5   3 21.7482 15.7389   3
   0  -5   4 1348.95 65.7680   1
   0   5   4 1408.95 76.1982   2
   0   5   5 23.1271 18.2697   2
   0  -5   5 17.9744 13.1966   1
   0  -5   6 382.430 36.7386   1
   0   5   6 416.232 44.5563   2
   0   5   7 12.1073 18.3901   2
   0   5   8 314.192 41.4284   2
   0   5   9 30.2854 21.6515   2
   0   5  10 585.181 59.9624   2
   0   5  11 27.3151 23.3215   2
   0   5  12 238.288 41.2458   2
   0   5  13 43.0978 25.5048   2
   0   5  14 92.6957 35.9902   2
   0   5  15-13.9057 25.9453   2
  -1  -5 -15 105.295 33.6463   1
   1  -5 -15 107.767 40.4614   1
  -1  -5 -14 241.756 52.9099   1
   1  -5 -14 120.724 39.5676   1
  -1  -5 -13 200.978 47.3292   1
   1  -5 -13 80.5979 32.7891   1
  -1  -5 -12 144.772 39.5878   1
   1  -5 -12 160.847 40.9089   1
  -1  -5 -11 49.4757 25.0736   1
   1  -5 -11 4.94744 24.2511   1
   1  -5 -10 235.177 41.8285   1
  -1  -5 -10 229.847 39.2410   1
   1  -5  -9 461.107 55.6915   1
  -1  -5  -9 475.254 56.8424   1
  -5  -1  -9 526.979 54.9804   1
   1  -5  -8 358.548 45.7816   1
  -1  -5  -8 273.757 43.2153   1
  -5  -1  -8 298.957 40.3820   1
   1  -5  -7 20.2644 15.5687   1
  -1  -5  -7 15.7195 20.6586   1
  -5  -1  -7-16.9381 16.5704   1
   1  -5  -6 314.204 42.2190   1
  -1  -5  -6 292.520 41.8772   1
  -5  -1  -6 260.948 36.5261   1
  -5  -1  -5 638.425 51.8342   1
   1  -5  -5 685.348 55.9408   1
  -1  -5  -5 654.818 56.8753   1
  -1  -5  -4 207.835 31.8908   1
  -5  -1  -4 236.026 32.0811   1
   1  -5  -4 283.687 37.1059   1
   1  -5  -3 64.4910 21.1494   1
  -5  -1  -3 39.7822 12.5477   1
  -1  -5  -3 40.7568 16.5462   1
  -5   1  -3 42.3371 15.2359   1
   1  -5  -2 287.548 32.9369   1
  -5  -1  -2 255.708 34.8118   1
   1  -5  -2 300.978 38.6525   3
  -5   1  -2 256.093 27.4147   1
  -1  -5  -2 265.242 35.1424   1
   1  -5  -1 386.152 35.6264   1
   1  -5  -1 365.933 40.4933   3
  -5   1  -1 312.214 30.8315   1
  -5  -1  -1 357.091 39.5345   1
  -1  -5  -1 393.316 40.2117   1
   1  -5   0 409.811 40.9021   3
   1  -5   0 451.864 37.2244   1
  -5  -1   0 400.970 41.8628   1
  -1  -5   0 475.170 44.2096   1
  -1  -5   0 448.904 42.1548   3
  -1  -5   1 377.048 38.2521   1
  -1  -5   1 347.699 36.8214   3
   1  -5   1 382.573 32.5303   1
   1  -5   1 394.924 39.6488   3
  -5  -1   1 373.419 40.9744   1
  -1   5   2 269.296 31.9896   2
   1  -5   2 221.933 31.3133   3
  -1  -5   2 259.428 30.8399   3
  -1  -5   2 223.500 30.4006   1
   1  -5   2 225.002 25.8090   1
   1  -5   3 21.8174 10.1595   1
  -1   5   3 36.4167 16.5007   2
  -1  -5   3 78.6327 26.2579   3
  -1  -5   3 76.6306 24.6152   1
  -1   5   4 228.517 32.0881   2
   1   5   4 270.995 38.3212   2
  -1  -5   4 239.811 31.0428   1
  -1  -5   5 548.835 45.8779   1
  -1   5   5 612.555 52.4817   2
   1   5   5 660.652 54.8689   2
  -1   5   6 321.647 40.1045   2
   1   5   6 287.610 39.5498   2
  -1  -5   6 230.992 32.5282   1
  -1   5   7 3.73717 17.0244   2
   1   5   7 7.50095 18.8148   2
  -1  -5   7-12.4478 16.4571   1
  -1   5   8 384.621 45.1826   2
   1   5   8 291.742 41.0106   2
  -1  -5   8 287.344 36.4859   1
   1   5   9 397.435 48.7016   2
  -1   5   9 458.842 52.2728   2
   1   5  10 163.889 33.2721   2
  -1   5  10 197.217 37.4321   2
   1   5  11 19.7202 24.1574   2
  -1   5  11 29.2784 25.3267   2
  -1   5  12 141.590 36.4720   2
   1   5  12 177.055 37.6824   2
  -1   5  13 98.3278 34.0963   2
   1   5  13 142.434 36.0605   2
  -1   5  14 134.621 35.2655   2
   1   5  14 101.787 29.1275   2
  -1   5  15 24.0294 23.4355   2
   1   5  15 30.5594 20.3699   2
   1   5  16 121.094 38.3604   2
  -2  -5 -15 82.4151 41.0748   1
   2  -5 -15 140.659 41.4291   1
  -2  -5 -14 458.761 70.8790   1
   2  -5 -14 446.271 67.6046   1
  -2  -5 -13 21.7835 24.1800   1
   2  -5 -13 19.5904 25.8608   1
  -2  -5 -12 491.529 65.8231   1
  -5  -2 -12 457.194 62.1163   1
   2  -5 -12 498.046 63.4690   1
  -5  -2 -11 24.8846 20.5540   1
  -2  -5 -11 48.3469 26.5087   1
   2  -5 -11 89.0825 37.6843   1
  -5  -2 -10 231.866 41.3915   1
  -2  -5 -10 262.493 46.9658   1
   2  -5 -10 272.535 46.2710   1
  -2  -5  -9 24.8927 29.7864   1
  -5  -2  -9 48.9719 26.2074   1
   2  -5  -9 25.4390 24.5627   1
   2  -5  -8 654.328 64.4711   1
  -5  -2  -8 600.672 58.5111   1
  -2  -5  -8 632.527 63.0612   1
  -2  -5  -7-26.8515 22.6936   1
  -5  -2  -7 5.77311 16.9641   1
   2  -5  -7 5.41678 19.4182   1
  -2  -5  -6 425.250 50.4677   1
   2  -5  -6 486.099 49.3465   1
  -5  -2  -6 520.552 52.9825   1
   2  -5  -5 60.0910 22.0413   1
  -5  -2  -5 83.8868 24.2021   1
  -2  -5  -5 38.6659 21.7556   1
   2  -5  -4 235.776 32.7240   1
  -5  -2  -4 239.399 36.1984   1
  -2  -5  -4 226.726 37.4333   1
   2  -5  -3 35.8644 19.9551   1
  -5  -2  -3 51.2970 23.7041   1
   2  -5  -3 53.1266 23.5040   3
  -2  -5  -3 47.0875 20.7115   1
  -2  -5  -2 465.646 49.1861   1
   2  -5  -2 441.057 40.4236   1
   2  -5  -2 428.215 45.9449   3
  -5  -2  -2 545.425 51.7988   1
   2  -5  -1 102.451 19.1452   1
  -2  -5  -1 111.810 25.1569   1
  -5  -2  -1 78.2993 24.2367   1
   2  -5  -1 68.8305 21.2458   3
   2  -5   0 1446.41 61.7300   1
   2  -5   0 1513.41 79.4738   3
  -2  -5   0 1539.08 81.1700   1
  -2  -5   0 1534.59 77.0415   3
  -5  -2   0 1586.55 84.9476   1
  -2   5   1 104.120 20.6201   2
  -2  -5   1 91.2689 20.3433   3
  -5  -2   1 117.452 27.6679   1
  -2  -5   1 118.601 25.3818   1
   2  -5   1 136.727 26.5225   3
  -2  -5   2 442.738 39.2579   3
  -2  -5   2 452.597 45.9709   1
  -2   5   2 454.953 41.2642   2
  -5  -2   2 447.384 46.7663   1
  -2   5   3 29.7175 12.9661   2
  -2  -5   3 73.2009 22.7886   1
  -2  -5   3 39.6840 15.6368   3
  -2   5   4 239.299 33.1472   2
  -2  -5   4 214.106 32.4371   1
  -5   2   4 208.045 28.1540   2
  -2   5   5 47.5480 21.5727   2
  -2  -5   5 120.366 27.3070   1
   5   2   5 36.9074 13.7561   2
   2   5   5 81.2882 30.4323   2
  -5   2   5 58.9745 18.6780   2
   2   5   6 439.867 47.5320   2
  -5   2   6 547.035 49.4002   2
  -2  -5   6 424.073 46.6469   1
  -2   5   6 454.445 48.1305   2
   5   2   6 466.268 39.8193   2
  -2   5   7-9.21123 12.5993   2
   2   5   7 3.84095 18.9304   2
  -2  -5   7 23.9196 14.9353   1
  -5   2   7-4.85344 13.9874   2
  -5   2   8 605.672 57.5160   2
  -2  -5   8 612.564 57.1611   1
  -2   5   8 503.185 52.5837   2
   2   5   8 622.082 58.2190   2
   2   5   9 22.0668 18.7568   2
  -5   2   9 10.6331 15.1515   2
  -2   5   9 20.4033 17.3673   2
   2   5  10 137.293 30.4604   2
  -2   5  10 215.566 39.3016   2
  -5   2  10 187.027 36.9984   2
   2   5  11 40.2574 20.5738   2
  -5   2  11 74.7375 33.0407   2
  -2   5  11 29.3057 19.7512   2
   2   5  12 329.985 50.7838   2
  -5   2  12 539.291 64.0251   2
  -2   5  12 362.545 54.7481   2
  -5   2  13-23.5450 27.3283   2
  -2   5  13 9.47399 21.2236   2
   2   5  13-2.75004 16.1807   2
  -5   2  14 463.630 64.9572   2
  -2   5  14 405.961 62.0351   2
   2   5  14 474.127 61.9529   2
  -5   2  15 50.1056 27.9825   2
  -2   5  15 91.2990 38.1606   2
   2   5  15-14.6094 29.1008   2
  -3  -5 -15 108.637 48.3192   1
  -3  -5 -14 35.5436 29.5561   1
  -5  -3 -14 75.7864 37.2755   1
   3  -5 -14 97.2531 30.2632   1
  -3  -5 -13-3.37391 29.2888   1
  -5  -3 -13 29.0532 26.0186   1
   3  -5 -13 10.8178 23.3483   1
  -3  -5 -12 233.958 47.4771   1
  -5  -3 -12 307.581 52.9843   1
   3  -5 -12 242.550 49.1556   1
  -3  -5 -11-11.7626 27.8824   1
   3  -5 -11-4.48176 19.3897   1
  -5  -3 -11 19.7496 25.3009   1
  -3  -5 -10 178.360 42.2067   1
  -5  -3 -10 170.128 36.7888   1
   3  -5 -10 277.346 47.3264   1
  -3  -5  -9 108.790 32.3707   1
  -5  -3  -9 110.414 35.4948   1
   3  -5  -9 95.1969 31.8386   1
  -3  -5  -8 225.266 41.4791   1
  -5  -3  -8 237.115 42.9321   1
   3  -5  -8 330.445 46.7332   1
  -3  -5  -7 52.2872 24.6858   1
   3  -5  -7 48.1625 24.0343   1
  -5  -3  -7 30.1872 24.1239   1
  -5  -3  -6 116.326 27.3769   1
  -3  -5  -6 117.051 34.6714   1
   3  -5  -6 162.561 30.7726   1
  -5  -3  -5 221.945 40.0729   1
   3  -5  -5 194.196 34.2333   1
  -3  -5  -5 182.678 36.6915   1
   3  -5  -5 175.420 32.4870   3
   3  -5  -4 541.976 49.0948   1
   5  -3  -4 473.726 43.5150   3
   3  -5  -4 463.606 50.5675   3
  -3  -5  -4 558.162 58.5133   1
  -5  -3  -4 575.267 56.3543   1
  -3  -5  -3 103.268 28.4743   1
   3  -5  -3 146.299 30.3689   3
  -5  -3  -3 158.862 32.0997   1
   3  -5  -3 113.658 25.0526   1
  -3  -5  -2 143.772 29.6810   1
  -5  -3  -2 217.239 37.1433   1
   3  -5  -2 215.970 29.7381   1
   3  -5  -2 168.217 30.5252   3
  -5  -3  -1 249.001 35.6410   1
   3  -5  -1 300.570 40.3748   3
  -3  -5  -1 256.345 38.6390   1
  -3   5  -1 245.549 27.9237   2
   3  -5   0 266.373 35.3514   3
  -5  -3   0 271.788 39.0219   1
  -3  -5   0 343.811 44.2211   1
  -3   5   0 299.148 31.1723   2
  -3   5   1 246.924 28.8545   2
  -3  -5   1 285.013 33.2365   3
  -5  -3   1 228.376 38.2099   1
  -3  -5   1 237.198 36.7954   1
  -3  -5   2 147.043 26.3531   1
  -3  -5   2 183.637 26.7138   3
  -3   5   2 254.297 35.1533   2
  -5  -3   2 187.690 33.7711   1
  -3  -5   3 153.999 25.9237   3
  -3   5   3 182.615 29.9669   2
  -5  -3   3 163.607 34.7383   1
  -3  -5   3 123.178 26.6385   1
  -3  -5   4 500.850 51.5999   1
  -5  -3   4 521.590 56.3726   1
  -3   5   4 390.676 41.0260   2
  -3  -5   5 156.880 27.8034   1
  -5   3   5 143.909 26.5324   2
  -3   5   5 135.167 26.0518   2
   5   3   6 134.902 26.2334   2
   3   5   6 162.382 33.6435   2
  -5   3   6 109.213 22.8555   2
  -3  -5   6 117.697 27.4422   1
  -3   5   6 133.986 29.6515   2
   5   3   7 17.8365 13.3754   2
   3   5   7 31.1550 22.5221   2
  -3  -5   7-5.91676 15.6716   1
  -5   3   7 15.2738 19.8224   2
  -3   5   7 13.5867 16.8515   2
   5   3   8 245.556 33.6600   2
   3   5   8 316.760 45.0386   2
  -3  -5   8 298.538 44.0885   1
  -5   3   8 247.374 36.7965   2
  -3   5   8 259.530 40.4281   2
   3   5   9 94.1206 30.2056   2
  -5   3   9 53.8373 23.6482   2
  -3   5   9 65.4974 22.4891   2
   3   5  10 164.970 35.7359   2
  -5   3  10 211.085 42.6380   2
  -3   5  10 210.536 39.8663   2
   3   5  11 16.5228 20.5919   2
  -5   3  11-4.43127 17.7120   2
  -3   5  11 8.54153 20.9809   2
   3   5  12 213.330 42.1901   2
  -5   3  12 360.969 55.5457   2
  -3   5  12 174.087 40.1630   2
  -5   3  13 7.25170 21.4732   2
  -3   5  13 18.9457 19.0529   2
   3   5  13-17.7041 22.5035   2
  -5   3  14 110.659 39.1360   2
  -3   5  14 138.601 44.7236   2
   3   5  14 102.643 35.0674   2
  -5   3  15 5.25368 21.5174   2
  -3   5  15 32.7440 30.4729   2
   3   5  15 30.6309 25.3805   2
  -5  -4 -15 13.5111 30.7227   1
  -4  -5 -14 162.074 48.5429   1
  -5  -4 -14 99.8258 41.6221   1
   4  -5 -14 214.537 50.3467   1
  -4  -5 -13 59.1053 36.4655   1
  -5  -4 -13 54.5358 34.3022   1
   4  -5 -13 61.5555 32.5984   1
  -4  -5 -12 182.062 42.1479   1
  -5  -4 -12 263.809 57.6106   1
   4  -5 -12 227.727 50.7131   1
  -5  -4 -11 32.9473 32.8478   1
   4  -5 -11-42.9860 26.7911   1
  -4  -5 -11 21.4962 25.1314   1
  -4  -5 -10 448.457 62.0222   1
  -5  -4 -10 298.371 51.7624   1
   4  -5 -10 433.238 58.4554   1
  -4  -5  -9 136.270 38.3250   1
  -5  -4  -9 91.6210 30.0825   1
   4  -5  -9 141.967 37.1228   1
  -4  -5  -8 313.961 49.7185   1
   4  -5  -8 367.508 52.1639   1
  -5  -4  -8 290.488 48.3288   1
   4  -5  -7-22.6546 19.2205   3
   4  -5  -7-23.3967 18.3982   1
  -4  -5  -7 5.86748 22.5047   1
  -5  -4  -7 9.81195 20.3937   1
   4  -5  -6 475.775 56.7720   3
   4  -5  -6 394.388 47.5333   1
   5  -4  -6 348.876 46.1036   3
  -4  -5  -6 321.156 49.1764   1
  -5  -4  -6 322.113 45.9744   1
  -5  -4  -5 185.778 36.2223   1
   4  -5  -5 105.943 31.0325   3
   5  -4  -5 177.904 31.5261   3
   4  -5  -5 161.767 30.5597   1
  -4  -5  -5 153.509 36.4558   1
  -5  -4  -4 837.504 72.4051   1
   5  -4  -4 731.530 61.8309   3
   4  -5  -4 814.894 67.1631   3
  -4  -5  -4 774.990 70.7270   1
   5  -4  -3 27.4687 18.3435   3
  -4  -5  -3-15.2016 20.8851   1
  -5  -4  -3-12.1899 24.8824   1
   4  -5  -3 19.2002 20.0963   3
  -4  -5  -2 366.166 47.0670   1
  -5  -4  -2 415.515 52.3630   1
   4  -5  -2 408.779 48.6902   3
   4  -5  -1 206.301 35.2053   3
  -4  -5  -1 136.630 32.1620   1
  -5  -4  -1 110.993 29.8651   1
  -5  -4   0 181.361 34.3302   1
  -4  -5   0 153.383 35.2684   1
  -5  -4   1 95.9245 26.4034   1
  -4  -5   1 149.154 33.6287   1
  -4  -5   2 381.230 47.5820   1
  -5  -4   2 433.137 51.2500   1
  -5  -4   3 31.1039 20.3702   1
  -4  -5   3 18.5409 19.1531   1
  -4  -5   4 685.291 64.5153   1
  -5  -4   4 793.671 70.1395   1
  -4   5   4 797.848 58.5782   2
  -4  -5   5 149.729 37.2500   1
  -5  -4   5 120.612 30.9074   1
  -4   5   5 112.063 22.1863   2
   5   4   6 338.111 43.5129   2
   4   5   6 365.154 45.3481   2
  -4  -5   6 296.000 46.1512   1
  -5  -4   6 342.742 48.3208   1
  -4   5   6 342.279 43.7677   2
   5   4   7 20.3344 14.0730   2
   4   5   7 12.1309 16.2107   2
  -4  -5   7 28.5277 24.4706   1
  -5   4   7 14.1525 18.3764   2
  -4   5   7 12.0301 17.4217   2
   5   4   8 310.936 42.5390   2
   4   5   8 303.330 44.9328   2
  -4  -5   8 403.989 54.2914   1
  -5   4   8 323.520 46.5672   2
  -4   5   8 220.546 38.2919   2
   5   4   9 169.091 34.5260   2
   4   5   9 178.062 38.3832   2
  -4  -5   9 181.587 41.4148   1
  -5   4   9 136.495 32.7899   2
  -4   5   9 128.075 32.3165   2
   5   4  10 354.048 48.2723   2
   4   5  10 370.820 51.9989   2
  -5   4  10 327.969 50.0321   2
  -4   5  10 301.999 50.6553   2
   4   5  11 87.3804 34.5888   2
  -5   4  11 32.9636 21.1153   2
  -4   5  11 43.1055 25.2574   2
   4   5  12 250.063 47.0850   2
  -5   4  12 260.501 49.7494   2
  -4   5  12 149.868 40.2088   2
  -5   4  13-5.90838 24.0899   2
  -4   5  13 23.1820 22.4801   2
   4   5  13 31.0345 21.5339   2
  -5   4  14 184.700 46.4264   2
  -4   5  14 153.556 37.5561   2
   4   5  14 133.228 39.0628   2
   4   5  15 92.2984 34.7836   2
  -5  -5 -13 57.6402 42.1977   1
  -5  -5 -12 212.868 54.8735   1
   5  -5 -12 115.719 41.1877   1
  -5  -5 -11-49.2783 25.7873   1
   5  -5 -11-7.21930 23.4846   1
  -5  -5 -10 125.976 39.4318   1
   5  -5 -10 132.728 37.7636   1
   5  -5  -9 4.27126 20.7634   1
  -5  -5  -9 17.1754 24.5326   1
  -5  -5  -8 160.461 41.9261   1
   5  -5  -7-4.35935 17.6350   3
  -5  -5  -7 7.12226 20.7323   1
   5  -5  -6 293.448 46.2646   3
  -5  -5  -6 271.344 46.2369   1
  -5  -5  -5 34.5978 22.1226   1
   5  -5  -5 5.79637 18.7197   3
  -5  -5  -4 116.490 35.8532   1
   5  -5  -4 138.687 34.0630   3
  -5  -5  -3-2.15853 19.3401   1
   5  -5  -3 12.4229 22.3291   3
  -5  -5  -2 225.806 39.9067   1
  -5  -5  -1 1.28402 15.6906   1
  -5  -5   0 238.509 38.0951   1
  -5  -5   1 14.5292 22.3195   1
  -5  -5   2 135.516 33.7150   1
  -5  -5   3-12.7031 15.2302   1
  -5  -5   4 132.202 31.7328   1
  -5  -5   5-1.92832 20.0866   1
   5   5   6 251.278 40.0360   2
  -5  -5   6 314.452 50.5547   1
  -5  -5   7 4.00719 16.6031   1
   5   5   7 26.4133 19.7095   2
   5   5   8 232.322 40.3593   2
  -5  -5   8 186.617 42.0621   1
   5   5   9 14.6513 21.6301   2
  -5  -5   9 44.6638 27.8948   1
   5   5  10 96.7708 32.7094   2
  -5   5  10 75.7072 25.7077   2
  -5  -5  10 154.682 40.9241   1
   5   5  11 4.79917 17.4026   2
  -5   5  11 11.6279 24.1455   2
  -5   5  12 86.5356 36.7276   2
  -5   5  13 45.0571 27.5244   2
   0  -6 -14 502.051 75.5594   1
   0  -6 -13 24.6568 26.2263   1
   0  -6 -12 481.463 68.2605   1
   0  -6 -11 51.4597 26.7043   1
   0  -6 -10 463.468 60.2818   1
   0  -6  -9 73.0967 33.1467   1
   0  -6  -8 772.327 72.5036   1
   0  -6  -7-1.80486 16.2050   1
   0  -6  -6 949.077 74.4701   1
   0  -6  -5 14.3593 21.5925   1
   0  -6  -4 1453.34 86.6161   1
   0  -6  -3 8.41705 18.1257   1
  -6   0  -3-16.1489 16.2372   1
   0  -6  -2 572.499 52.6728   1
   0  -6  -2 644.969 60.7512   3
  -6   0  -2 555.283 47.9605   1
   0  -6  -1 25.2744 20.0729   3
   0  -6  -1-14.8652 16.1741   1
  -6   0  -1-6.33438 12.5033   1
   0  -6   0 331.635 41.6010   3
  -6   0   0 423.647 43.2634   1
   0  -6   0 436.022 45.8940   1
   0  -6   1-10.6652 15.6328   3
  -6   0   1 21.3049 15.9403   1
   0  -6   1 33.0014 19.2465   1
   0  -6   2 593.358 50.9148   1
   0  -6   2 583.964 53.7887   3
   0   6   3-9.82886 14.8389   2
   0  -6   3-9.20800 13.6451   1
   0  -6   3-4.71393 17.1498   3
   0   6   4 1266.65 80.7049   2
   0   6   5-1.60254 16.7348   2
   0   6   6 980.404 72.5211   2
   0   6   7-3.40963 22.5258   2
   0   6   8 697.810 66.7602   2
   0   6   9-17.2295 18.9122   2
   0   6  10 432.030 56.9292   2
   0   6  11 40.7538 28.2341   2
   0   6  12 367.542 54.5305   2
   0   6  13 8.68371 27.1293   2
   0   6  14 302.432 53.2236   2
  -1  -6 -14 228.104 51.5559   1
   1  -6 -14 269.600 55.2159   1
  -1  -6 -13 96.3135 35.9747   1
   1  -6 -13-10.1529 25.8854   1
  -1  -6 -12 187.718 44.5999   1
   1  -6 -12 255.210 48.6200   1
  -1  -6 -11 19.5719 22.5863   1
   1  -6 -11 28.8073 29.0819   1
   1  -6 -10 203.323 43.3540   1
  -1  -6 -10 146.512 39.4600   1
   1  -6  -9-3.11322 20.7868   1
  -1  -6  -9 50.8317 31.4921   1
   1  -6  -8 728.486 71.7766   1
  -1  -6  -8 686.080 69.4400   1
   1  -6  -7 23.9422 28.1506   1
  -1  -6  -7 17.2357 20.0859   1
   1  -6  -6 681.000 64.3000   1
  -1  -6  -6 717.470 67.3740   1
  -6  -1  -6 677.996 59.4558   1
  -6  -1  -5 31.4261 17.2582   1
   1  -6  -5 31.9460 21.0485   1
  -1  -6  -5 63.9215 28.6216   1
   1  -6  -4 321.526 41.7090   1
  -6  -1  -4 281.561 37.8058   1
  -1  -6  -4 363.038 45.7697   1
   1  -6  -3 100.446 23.1525   1
   1  -6  -3 65.0999 23.3547   3
  -1  -6  -3 77.0930 21.0936   1
  -6  -1  -3 121.169 28.3559   1
  -6  -1  -2 350.586 42.1743   1
   1  -6  -2 425.970 46.0954   1
   1  -6  -2 308.520 41.6250   3
  -1  -6  -2 326.298 42.4483   1
   1  -6  -1 5.25791 13.0519   1
   1  -6  -1 12.6225 15.0403   3
  -1  -6  -1 24.7134 19.7132   3
  -6  -1  -1 0.05878 15.3284   1
  -1  -6  -1 12.3340 16.6296   1
   1  -6   0 827.058 64.4861   3
   1  -6   0 874.978 58.1464   1
  -1  -6   0 944.382 69.0802   3
  -1  -6   0 851.244 63.2186   1
  -6  -1   0 881.713 66.2466   1
  -6   1   0 867.924 58.1859   1
  -6  -1   1 17.7770 17.0561   1
  -1  -6   1 41.8271 20.1904   1
  -1  -6   1 8.04998 14.3454   3
   1  -6   1-19.2256 14.4569   3
  -1   6   2 368.778 43.6190   2
  -1  -6   2 313.988 40.1384   1
   1  -6   2 310.407 41.0486   3
  -1  -6   2 354.975 42.1088   3
  -6  -1   2 438.494 50.0833   1
  -1   6   3 79.0911 23.1183   2
  -1  -6   3 114.787 25.0735   3
  -1  -6   3 114.055 25.7407   1
  -1   6   4 272.745 38.8549   2
   1   6   4 400.828 47.0248   2
  -1  -6   4 282.762 38.4392   1
  -1  -6   5 6.68339 15.3374   1
  -1   6   5 17.7685 15.6243   2
   1   6   5 111.291 29.6350   2
  -1  -6   6 592.901 55.1673   1
  -1   6   6 675.441 60.9058   2
   1   6   6 631.600 61.0203   2
  -1   6   7-28.4578 23.1002   2
   1   6   7-5.73330 21.6944   2
  -1   6   8 664.082 64.4587   2
   1   6   8 616.218 64.4298   2
  -1   6   9 2.00665 17.1633   2
   1   6   9 33.9149 23.7033   2
   1   6  10 207.580 41.3682   2
  -1   6  10 187.965 38.9552   2
   1   6  11 20.4948 25.8408   2
  -1   6  11 7.53143 18.7297   2
  -1   6  12 170.425 39.3893   2
   1   6  12 275.809 49.7158   2
  -1   6  13-6.21101 26.0944   2
   1   6  13 4.98457 21.8979   2
  -1   6  14 356.091 59.9669   2
   1   6  14 274.391 51.8262   2
   2  -6 -14 233.186 51.7715   1
  -2  -6 -13 2.88888 29.5089   1
   2  -6 -13 92.2099 42.1192   1
  -2  -6 -12 517.283 71.2780   1
   2  -6 -12 671.740 78.7960   1
  -2  -6 -11-18.6696 22.9699   1
   2  -6 -11-20.5769 27.3406   1
   2  -6 -10 714.491 76.2808   1
  -2  -6 -10 727.659 77.5891   1
  -2  -6  -9 22.5233 25.5741   1
  -6  -2  -9 13.3364 17.7474   1
   2  -6  -9-9.29809 25.8371   1
  -6  -2  -8 492.255 57.0172   1
   2  -6  -8 404.706 54.2741   1
  -2  -6  -8 454.712 58.9661   1
   2  -6  -7-43.8156 24.2048   1
  -2  -6  -7-58.6694 24.1378   1
  -6  -2  -7-18.6878 20.4557   1
   2  -6  -6 455.894 53.6850   1
  -6  -2  -6 417.402 51.0798   1
  -2  -6  -6 468.698 58.6006   1
   2  -6  -5 4.21166 16.8814   1
   2  -6  -5 17.9828 22.3307   3
  -6  -2  -5 1.11927 16.7399   1
  -2  -6  -5-33.7434 25.3754   1
   2  -6  -4 1072.75 73.4617   1
   2  -6  -4 1156.09 82.1696   3
  -6  -2  -4 1038.25 76.8211   1
  -2  -6  -4 1234.27 84.5562   1
   2  -6  -3-0.93071 13.8169   1
   2  -6  -3 12.8668 18.7936   3
  -6  -2  -3-8.06296 19.3618   1
  -2  -6  -3-15.4730 17.8316   1
  -6  -2  -2 804.856 67.1214   1
   2  -6  -2 706.290 53.6647   1
   2  -6  -2 790.173 65.9941   3
  -2  -6  -2 761.594 65.2477   1
  -2  -6  -1-12.3723 14.8166   1
  -6  -2  -1-19.5490 21.4356   1
   2  -6  -1-10.3816 16.6916   3
  -2  -6  -1 4.26922 18.6272   3
   2  -6   0 628.231 58.2148   3
  -2  -6   0 553.438 52.8308   3
  -2  -6   0 550.400 53.7364   1
  -6  -2   0 569.841 57.8980   1
  -2   6   0 537.047 47.6813   2
  -6  -2   1-6.16999 16.9093   1
  -2   6   1-2.72976 12.2593   2
  -2  -6   1 9.01952 14.2031   1
   2  -6   1-8.22824 16.7404   3
  -2  -6   1 2.05160 16.2534   3
  -2  -6   2 764.071 59.2348   3
  -6  -2   2 707.191 64.2795   1
  -2  -6   2 678.047 60.3842   1
  -2   6   2 723.294 56.7178   2
  -2   6   3-46.1537 19.9557   2
  -2  -6   3-5.91646 15.7625   3
  -6  -2   3-3.85575 17.9713   1
  -2  -6   3 11.4039 19.0284   1
  -2  -6   4 1129.75 75.4268   1
  -2   6   4 1022.85 70.4008   2
  -2   6   5-2.82604 15.2821   2
   2   6   5 35.3204 22.0711   2
  -2  -6   5 5.67770 19.9098   1
  -2   6   6 379.846 45.8024   2
   2   6   6 363.910 51.5887   2
  -2  -6   6 401.805 46.8108   1
  -2   6   7 46.9978 28.9610   2
   2   6   7 9.69977 17.5378   2
  -2  -6   7-27.0176 22.0934   1
  -2   6   8 394.134 51.2443   2
   2   6   8 382.566 53.3464   2
  -2  -6   8 358.875 46.5335   1
   2   6   9-12.9141 19.7215   2
  -2  -6   9-23.4727 22.0328   1
  -2   6   9 2.87091 19.3450   2
  -2   6  10 608.233 63.3802   2
   2   6  10 738.078 73.4523   2
   2   6  11 23.9356 19.2649   2
  -2   6  11 14.2572 21.6688   2
   2   6  12 529.405 66.7347   2
  -2   6  12 524.383 66.1553   2
  -2   6  13-7.54487 22.7068   2
   2   6  13-33.3795 23.6907   2
  -2   6  14 192.348 45.6858   2
   2   6  14 168.815 40.3853   2
  -3  -6 -13 28.2271 35.6217   1
   3  -6 -13-18.1816 30.2267   1
  -3  -6 -12 235.310 51.5556   1
  -6  -3 -12 276.004 56.0568   1
   3  -6 -12 310.490 57.5728   1
  -3  -6 -11 66.2003 29.2342   1
  -6  -3 -11 10.1177 22.0684   1
   3  -6 -11 42.8692 26.3223   1
   3  -6 -10 692.198 77.7985   1
  -3  -6 -10 661.142 78.3624   1
  -6  -3 -10 629.041 70.3554   1
  -3  -6  -9-35.4617 25.4543   1
  -6  -3  -9 68.3612 31.7172   1
   3  -6  -9 26.7929 27.2713   1
  -3  -6  -8 334.150 54.4448   1
  -6  -3  -8 237.629 46.0507   1
   3  -6  -8 296.340 49.3993   1
  -3  -6  -7 4.69644 29.4082   1
   3  -6  -7 17.2093 27.3132   1
  -6  -3  -7 17.9744 23.0886   1
  -6  -3  -6 115.486 34.1844   1
   3  -6  -6 119.589 32.4168   3
  -3  -6  -6 167.276 41.1067   1
   3  -6  -6 132.436 31.5044   1
  -6  -3  -5-11.4758 20.4461   1
   3  -6  -5 56.7882 22.8004   3
  -3  -6  -5 33.3311 22.8169   1
   3  -6  -5 17.6868 16.1642   1
   3  -6  -4 653.114 63.1215   3
  -3  -6  -4 623.449 65.4345   1
  -6  -3  -4 673.902 66.4906   1
  -3  -6  -3 32.8459 24.6297   1
   3  -6  -3 73.2286 27.9278   3
  -6  -3  -3 106.308 31.0243   1
   3  -6  -2 544.508 57.7497   3
  -3  -6  -2 530.981 57.1388   1
  -6  -3  -2 490.691 56.4547   1
  -6  -3  -1-16.2459 16.2530   1
  -3  -6  -1 11.9485 18.4369   1
   3  -6  -1 14.2093 23.1361   3
  -6  -3   0 312.065 47.3487   1
  -3  -6   0 420.418 52.7096   1
   3  -6   0 287.230 41.9515   3
  -3  -6   0 268.455 34.9086   3
  -3   6   1 1.67250 10.3359   2
  -3  -6   1-12.9802 12.9418   3
  -3  -6   1 14.1248 23.9603   1
  -6  -3   1 6.88659 20.1371   1
  -3  -6   2 494.169 46.9424   3
  -3  -6   2 554.662 57.6757   1
  -6  -3   2 547.108 60.5934   1
  -3   6   2 591.851 50.7855   2
  -3   6   3 87.0910 26.9508   2
  -6  -3   3 33.8783 24.2952   1
  -3  -6   3 120.867 30.8461   1
  -3  -6   4 592.896 60.5204   1
  -6  -3   4 659.211 65.9534   1
  -3   6   4 640.876 57.0051   2
  -3   6   5 8.28762 19.9296   2
   3   6   5-7.37367 19.1005   2
  -3  -6   5 40.2110 17.9864   1
  -6  -3   5 28.9406 24.1660   1
   3   6   6 160.540 34.2152   2
  -3  -6   6 149.373 33.3950   1
  -3   6   6 130.653 29.2429   2
   3   6   7 4.64125 24.4839   2
  -3   6   7-16.0245 14.5043   2
  -3  -6   7 12.9149 21.7523   1
   3   6   8 226.864 42.0518   2
  -3  -6   8 270.440 45.3473   1
  -3   6   8 271.701 42.8494   2
   3   6   9 7.69441 21.1365   2
  -3  -6   9 29.1233 22.4600   1
  -3   6   9-17.8175 17.1969   2
   3   6  10 547.312 64.2448   2
  -3  -6  10 451.491 58.2205   1
  -3   6  10 552.108 63.1323   2
   3   6  11-5.33042 18.9389   2
  -6   3  11 5.08199 20.5431   2
  -3  -6  11 18.7223 22.9532   1
  -3   6  11-61.3479 29.0723   2
   3   6  12 263.617 49.1363   2
  -6   3  12 234.449 46.9187   2
  -3   6  12 240.612 48.9734   2
   3   6  13 21.2568 26.0895   2
  -6   3  13 23.0680 23.6699   2
  -3   6  13 17.8464 18.8490   2
  -6   3  14 108.619 42.0604   2
  -6  -4 -13-3.80389 26.7682   1
   4  -6 -13-37.5310 32.2114   1
  -4  -6 -12 329.734 62.1382   1
  -6  -4 -12 444.979 70.7925   1
   4  -6 -12 352.968 61.5441   1
  -4  -6 -11 14.7507 31.2595   1
  -6  -4 -11-13.3492 24.5627   1
   4  -6 -11 37.9062 31.8366   1
  -4  -6 -10 150.547 43.1502   1
  -6  -4 -10 119.808 42.9553   1
   4  -6 -10 66.0168 33.5527   1
   4  -6  -9-3.90631 23.3750   3
  -4  -6  -9 42.3536 24.1096   1
  -6  -4  -9-13.5395 22.8362   1
   4  -6  -9 22.4912 26.6772   1
   4  -6  -8 635.052 67.3917   3
  -6  -4  -8 797.591 80.5871   1
  -4  -6  -8 701.839 76.8191   1
   4  -6  -7-0.86076 18.8609   3
  -4  -6  -7-51.2771 27.7673   1
  -6  -4  -7-5.90045 24.3648   1
   4  -6  -6 928.434 80.3182   3
  -4  -6  -6 1000.85 87.6368   1
  -6  -4  -6 1152.16 94.1364   1
  -6  -4  -5-30.7420 20.8295   1
   4  -6  -5 29.9797 20.4041   3
  -4  -6  -5-7.11836 21.2264   1
  -4  -6  -4 202.521 42.7525   1
   4  -6  -4 167.725 37.4479   3
  -6  -4  -4 286.872 47.4359   1
  -4  -6  -3 9.29913 25.7040   1
  -6  -4  -3 18.8080 19.8817   1
   4  -6  -3 35.1560 22.5074   3
  -4  -6  -2 471.352 57.1460   1
   4  -6  -2 482.753 56.6610   3
  -6  -4  -2 447.113 57.9221   1
   4  -6  -1-29.7218 21.2178   3
  -4  -6  -1-19.6486 25.0826   1
  -6  -4  -1 7.97339 19.3158   1
  -4  -6   0 1438.72 95.7822   1
  -6  -4   0 1475.23 100.536   1
  -6  -4   1 34.6772 27.0085   1
  -4  -6   1-25.5070 23.2161   1
  -6  -4   2 308.077 45.5849   1
  -4  -6   2 407.625 55.3810   1
  -4  -6   3 21.2064 19.0170   1
  -6  -4   3 15.2162 24.0965   1
  -4  -6   4 238.954 41.2365   1
  -6  -4   4 247.467 46.6133   1
  -4  -6   5-0.87624 17.4129   1
  -6  -4   5-19.6360 22.1033   1
  -4  -6   6 739.745 72.1079   1
  -6  -4   6 887.038 82.2459   1
   4   6   6 955.162 81.6655   2
  -4  -6   7-1.65825 19.7604   1
   4   6   7 2.09565 16.6079   2
  -6  -4   7-29.7585 23.5446   1
  -4   6   7-19.6003 21.7602   2
  -4  -6   8 585.315 66.2148   1
  -4   6   8 614.282 64.3044   2
   4   6   8 703.817 72.1895   2
   4   6   9-7.68224 20.3632   2
  -4  -6   9-14.5208 24.3611   1
  -4   6   9-30.8792 26.9735   2
  -4  -6  10 69.1373 34.3352   1
   4   6  10 39.2513 23.7223   2
  -4   6  10 76.3991 25.5117   2
   4   6  11 12.3996 23.4814   2
  -4  -6  11 3.66315 18.3198   1
  -4   6  11-26.8601 28.3997   2
   4   6  12 357.267 58.4712   2
  -4  -6  12 237.052 46.4273   1
  -4   6  12 345.129 60.1209   2
   4   6  13-28.7400 25.1071   2
  -4  -6  13 60.0963 31.7946   1
  -4   6  13 45.5925 31.6306   2
  -6  -5 -11 43.4852 33.8564   1
  -5  -6 -10 183.234 46.1319   1
  -6  -5 -10 141.006 40.6218   1
  -5  -6  -9-5.68759 26.4680   1
  -6  -5  -9 21.8155 24.0525   1
  -5  -6  -8 300.364 57.1358   1
  -6  -5  -8 219.439 45.8021   1
   5  -6  -7-11.9564 21.9764   3
  -5  -6  -7 41.2126 25.0212   1
  -6  -5  -7 44.0009 28.6231   1
   5  -6  -6 262.768 48.8768   3
  -5  -6  -6 360.838 60.6161   1
  -6  -5  -6 309.667 52.2978   1
  -6  -5  -5 5.64793 19.7440   1
   5  -6  -5 56.3382 27.8483   3
  -5  -6  -5 34.0773 27.0204   1
  -5  -6  -4 314.212 50.2982   1
   5  -6  -4 340.424 56.4812   3
  -6  -5  -4 285.041 50.5216   1
  -5  -6  -3 32.7392 20.6363   1
  -6  -5  -3 38.2842 23.2790   1
   5  -6  -3-26.0093 18.3526   3
  -5  -6  -2 251.014 47.1803   1
  -6  -5  -2 276.330 50.4600   1
  -5  -6  -1 15.4685 16.3791   1
  -6  -5  -1-22.2199 22.5686   1
  -5  -6   0 539.348 66.8747   1
  -6  -5   0 685.705 71.8557   1
  -5  -6   1 16.2717 22.6735   1
  -6  -5   1 14.1311 19.0531   1
  -6  -5   2 312.664 49.9832   1
  -5  -6   2 284.703 48.1773   1
  -5  -6   3 51.9363 30.4529   1
  -6  -5   3 44.5684 28.3859   1
  -5  -6   4 251.951 47.5546   1
  -6  -5   4 155.441 36.0387   1
  -5  -6   5 6.07530 22.7285   1
  -6  -5   5-39.3758 30.5680   1
   6   5   6 232.275 41.7384   2
   5   6   6 277.891 47.6342   2
  -6  -5   6 210.602 44.6882   1
  -5  -6   6 296.048 52.0007   1
   5   6   7-4.76368 18.4327   2
  -6  -5   7-8.49737 21.4960   1
  -5  -6   7-45.5226 35.7643   1
  -6  -5   8 278.639 55.5110   1
   5   6   8 199.786 40.7935   2
  -5  -6   8 307.412 54.7633   1
   5   6   9 22.0154 19.6879   2
  -5  -6   9-27.2362 21.7297   1
  -6  -5   9-11.5960 19.3499   1
   5   6  10 213.590 47.7076   2
  -6  -5  10 259.241 54.6867   1
  -5  -6  10 119.688 38.6208   1
   5   6  11 21.4676 23.6443   2
  -5  -6  11 15.6620 27.7712   1
   5   6  12 279.051 49.3852   2
  -6  -6  -8 171.418 48.0247   1
  -6  -6  -7-10.9787 23.3853   1
  -6  -6  -6 35.0648 27.7036   1
  -6  -6  -5-8.81250 24.7679   1
  -6  -6  -4 835.570 87.6990   1
  -6  -6  -3 5.66219 19.6116   1
  -6  -6  -2 675.361 77.6599   1
  -6  -6  -1 32.7779 25.9144   1
  -6  -6   0 51.3300 31.6836   1
  -6  -6   1 16.6716 25.2543   1
  -6  -6   2 518.062 66.3131   1
  -6  -6   3 44.2726 31.9418   1
  -6  -6   4 780.713 80.1681   1
  -6  -6   5-8.08387 22.2319   1
   6   6   6 59.6922 26.9937   2
  -6  -6   6-58.3362 35.4204   1
   6   6   7 23.1781 24.5282   2
  -6  -6   7 17.6069 25.9507   1
  -6  -6   8 126.270 40.8876   1
   6   6   8 187.802 44.2329   2
   0  -7 -12 235.789 51.1022   1
   0  -7 -11 7.46954 27.0227   1
   0  -7 -10 253.620 51.3938   1
   0  -7  -9 31.4048 32.6267   1
   0  -7  -8 405.588 61.2666   1
   0  -7  -7 16.9202 26.3366   1
   0  -7  -6 327.472 51.4067   1
   0  -7  -5-59.2620 27.7801   1
   0  -7  -4 416.528 50.8143   1
   0  -7  -3-19.8809 16.4419   1
   0  -7  -3-26.7689 18.5637   3
   0  -7  -2 441.214 56.9700   3
   0  -7  -2 388.202 49.4556   1
   0  -7  -1-16.4729 18.4284   3
   0  -7  -1-30.5921 17.0542   1
   0  -7   0 458.398 51.0744   1
   0  -7   0 437.378 53.7268   3
  -7   0   0 481.114 52.7254   1
  -7   0   1 32.4041 16.4886   1
   0  -7   1 16.6976 17.8219   3
  -7   0   2 417.393 52.2941   1
   0  -7   2 353.305 47.4980   3
   0   7   3-16.6421 20.5146   2
   0   7   4 440.553 55.1041   2
   0   7   5-5.77855 15.0541   2
   0   7   6 201.868 39.6277   2
   0   7   7 6.44292 21.2608   2
   0   7   8 436.555 59.8908   2
   0   7   9 61.1999 26.8371   2
   0   7  10 247.390 46.9326   2
   0   7  11 13.8374 19.3575   2
   0   7  12 233.756 45.9072   2
  -1  -7 -12 180.890 45.7500   1
   1  -7 -12 204.919 49.9748   1
   1  -7 -11 87.6522 37.6019   1
  -1  -7 -11 151.498 45.4221   1
   1  -7 -10 125.643 42.8287   1
  -1  -7 -10 166.549 44.1031   1
   1  -7  -9 73.6690 32.0557   1
  -1  -7  -9 147.251 39.6159   1
   1  -7  -8 160.479 40.3792   1
  -1  -7  -8 127.729 38.0216   1
   1  -7  -7 18.2841 26.0756   1
  -1  -7  -7 22.9404 24.3667   1
   1  -7  -6 182.677 40.0441   1
  -1  -7  -6 134.906 35.0790   1
   1  -7  -5 215.200 39.8427   1
  -1  -7  -5 218.503 42.2649   1
   1  -7  -5 171.149 38.2327   3
   1  -7  -4 343.029 46.0166   1
   1  -7  -4 343.014 50.8427   3
  -1  -7  -4 326.791 47.9841   1
   1  -7  -3 15.4290 18.3062   1
   1  -7  -3 37.0800 25.5366   3
  -1  -7  -3 43.8493 29.0408   1
  -7  -1  -3-2.15505 14.8002   1
  -7  -1  -2 172.800 34.0005   1
   1  -7  -2 226.458 41.7211   3
  -1  -7  -2 211.438 39.2832   3
  -1  -7  -2 216.002 39.4908   1
  -7  -1  -1 155.260 33.9784   1
   1  -7  -1 115.534 31.5945   3
  -1  -7  -1 189.323 39.4217   3
  -1  -7  -1 157.692 34.6061   1
   1  -7   0 211.024 37.3189   3
  -1  -7   0 274.392 42.4053   3
  -7  -1   0 238.560 41.0697   1
  -1  -7   0 223.731 40.4087   1
  -1  -7   1 145.504 35.0691   1
   1  -7   1 193.622 37.2054   3
  -1  -7   1 206.219 39.7186   3
  -7  -1   1 135.824 30.3033   1
  -1  -7   2 122.046 32.1489   1
  -1   7   2 195.281 36.5644   2
  -7  -1   2 148.840 33.7494   1
   1  -7   2 212.900 37.8742   3
  -1  -7   2 169.011 36.4407   3
  -7  -1   3 27.4732 21.4934   1
  -1   7   3 74.1164 30.3417   2
  -1  -7   3 47.6908 23.1014   1
  -1  -7   3 3.19105 17.7207   3
  -1   7   4 345.591 47.9707   2
   1   7   4 325.151 50.4554   2
  -1   7   5 162.088 34.5674   2
   1   7   5 103.370 32.6641   2
  -1   7   6 197.364 40.0224   2
   1   7   6 187.658 38.6044   2
  -1   7   7 32.7307 28.6062   2
   1   7   7 10.8992 21.6109   2
  -1   7   8 112.807 30.2269   2
   1   7   8 173.254 39.8393   2
  -1   7   9 140.614 39.0826   2
   1   7   9 168.710 43.7151   2
  -1   7  10 132.667 40.2488   2
   1   7  10 143.734 36.3710   2
   1   7  11 65.5146 26.4896   2
  -1   7  11 108.214 36.4773   2
   1   7  12 205.890 47.1521   2
  -1   7  12 222.004 47.5555   2
   2  -7 -12 265.282 55.1982   1
  -2  -7 -11 21.9870 27.7129   1
   2  -7 -11-20.2924 24.3843   1
  -2  -7 -10 159.021 42.2604   1
   2  -7 -10 260.680 51.3144   1
  -2  -7  -9 21.7311 34.7603   1
   2  -7  -9 62.5866 29.6734   1
  -2  -7  -8 405.141 60.2986   1
   2  -7  -8 317.783 50.4040   1
   2  -7  -7-30.9421 26.0401   1
  -2  -7  -7-8.93696 27.9463   1
   2  -7  -6 336.415 51.8598   1
  -7  -2  -6 325.552 54.1516   1
   2  -7  -6 335.053 53.9264   3
  -2  -7  -6 381.269 55.5561   1
  -7  -2  -5 14.6549 17.4507   1
   2  -7  -5 57.5837 29.6362   3
  -2  -7  -5 38.1041 23.7070   1
  -7  -2  -4 349.266 50.3102   1
   2  -7  -4 304.825 48.1345   3
  -2  -7  -4 279.649 48.4764   1
   2  -7  -3-14.6937 16.9581   3
  -7  -2  -3-13.5296 18.5493   1
  -2  -7  -3-9.95639 17.3200   1
   2  -7  -2 266.869 43.6466   3
  -2  -7  -2 368.633 51.5199   3
  -7  -2  -2 291.779 46.1252   1
  -2  -7  -2 293.863 48.0708   1
  -2  -7  -1 28.8348 21.9711   1
  -7  -2  -1 68.8839 25.3648   1
   2  -7  -1 87.5723 33.7141   3
  -2  -7  -1 30.0079 23.3627   3
   2  -7   0 574.991 62.8406   3
  -2  -7   0 609.929 61.5519   3
  -2  -7   0 570.629 62.8334   1
  -7  -2   0 391.552 51.9710   1
  -2   7   0 459.394 48.6293   2
  -2   7   1 14.8698 17.0915   2
  -2  -7   1 97.0587 32.4722   1
   2  -7   1 43.6399 21.0472   3
  -2  -7   1 35.7966 22.1895   3
  -7  -2   1 59.6741 30.4413   1
  -2   7   2 284.304 40.4065   2
  -2  -7   2 344.262 50.1138   1
  -2  -7   2 322.929 45.4781   3
  -7  -2   2 276.610 46.2811   1
  -7  -2   3 47.0818 25.4367   1
  -2   7   3 45.8246 23.9319   2
  -2  -7   3 38.6000 22.1148   3
  -2  -7   3-27.3206 24.8429   1
  -2   7   4 222.661 38.3897   2
  -7  -2   4 474.356 63.9619   1
  -2  -7   4 323.684 47.5709   1
  -2   7   5 50.8319 23.6407   2
   2   7   5 50.1529 25.5553   2
  -2  -7   5 59.8036 23.8440   1
  -2   7   6 354.592 49.8833   2
   2   7   6 369.430 53.0057   2
  -2  -7   6 426.687 53.3311   1
  -2   7   7-19.4350 20.7212   2
   2   7   7 16.1094 24.2164   2
  -2   7   8 396.901 55.6049   2
   2   7   8 367.458 54.3666   2
   2   7   9 19.8913 21.4884   2
  -2   7   9 32.4541 23.1244   2
   2   7  10 246.265 49.8898   2
  -2   7  10 107.547 34.2017   2
   2   7  11 44.1485 26.0726   2
  -2   7  11 53.9806 36.2641   2
   2   7  12 230.082 47.6645   2
  -2   7  12 237.411 51.1238   2
   3  -7 -12 156.477 45.4735   1
   3  -7 -11 53.8442 28.3551   1
  -3  -7 -10 124.373 42.9896   1
   3  -7 -10 124.490 41.6606   1
  -3  -7  -9 56.7775 35.5475   1
  -7  -3  -9 38.2705 33.4758   1
   3  -7  -9 33.3685 29.1060   1
  -3  -7  -8 158.736 47.2171   1
   3  -7  -8 147.103 33.8073   3
  -7  -3  -8 213.349 46.7202   1
   3  -7  -7 36.9337 24.8878   3
  -3  -7  -7-44.5842 28.6904   1
  -7  -3  -7 91.7325 33.6087   1
  -7  -3  -6 160.881 39.6317   1
   3  -7  -6 238.947 47.1099   3
  -3  -7  -6 261.504 52.1545   1
  -7  -3  -5 62.2262 30.3035   1
   3  -7  -5 14.1259 18.8876   3
  -3  -7  -5 40.3386 27.5609   1
  -7  -3  -4 196.096 44.3173   1
   3  -7  -4 163.118 40.0796   3
  -3  -7  -4 149.302 37.5721   1
   3  -7  -3 139.767 39.4897   3
  -7  -3  -3 93.4828 33.3230   1
  -3  -7  -3 90.1222 31.4019   1
  -3  -7  -2 198.133 39.2473   1
   3  -7  -2 260.848 49.0803   3
  -3  -7  -2 230.381 44.3066   3
  -7  -3  -2 281.387 49.0368   1
  -3  -7  -1 32.2382 25.6905   1
   3  -7  -1 61.1353 27.2754   3
  -3  -7  -1 143.253 33.1956   3
  -7  -3  -1 93.7325 33.3301   1
  -7  -3   0 204.938 41.2827   1
  -3  -7   0 255.917 45.6643   1
   3  -7   0 213.785 43.5245   3
  -3  -7   0 250.701 41.7838   3
  -3  -7   1 37.1934 21.2328   1
  -3  -7   1 63.3957 24.4227   3
  -7  -3   1 122.426 37.9959   1
  -3  -7   2 211.777 42.0346   1
  -7  -3   2 215.533 43.7714   1
  -7  -3   3 84.4986 29.3935   1
  -3  -7   3 33.0149 21.5051   1
  -3   7   4 152.149 33.7980   2
  -7  -3   4 134.512 35.3197   1
  -3  -7   4 144.507 35.7947   1
  -3   7   5 2.82997 20.2688   2
   3   7   5 59.5667 32.6398   2
  -7  -3   5 19.8117 25.1970   1
  -3  -7   5 4.60593 19.0025   1
  -3   7   6 210.879 39.0096   2
  -7  -3   6 304.333 56.6471   1
  -3  -7   6 190.072 41.2232   1
   3   7   6 225.256 46.9739   2
   3   7   7 9.82526 23.5009   2
  -3  -7   7-13.6401 18.2585   1
  -3   7   7-20.2698 20.6084   2
   3   7   8 144.696 34.9101   2
  -3  -7   8 131.915 34.1124   1
  -3   7   8 173.319 38.9818   2
   3   7   9-19.9039 20.4837   2
  -3   7   9 38.8485 21.5213   2
   3   7  10 163.767 46.1748   2
  -3   7  10 139.180 40.6425   2
   3   7  11 41.1829 27.2250   2
  -3   7  11 39.9836 40.5757   2
  -3   7  12 64.6633 34.3168   2
  -7  -4 -11 11.1114 26.6241   1
   4  -7 -11 30.7779 28.1353   3
   4  -7 -10 216.958 45.5338   3
  -7  -4 -10 221.096 54.4005   1
   4  -7  -9 63.1038 26.9112   3
  -4  -7  -9 67.7239 32.9304   1
  -7  -4  -9 93.6944 40.3643   1
   4  -7  -8 223.410 45.7140   3
  -4  -7  -8 179.417 45.0248   1
  -7  -4  -8 127.070 39.4943   1
   4  -7  -7-15.3911 18.9752   3
  -4  -7  -7 8.98957 24.4484   1
  -7  -4  -7 48.1921 35.2218   1
  -7  -4  -6 238.524 51.0800   1
   4  -7  -6 218.797 45.9452   3
  -4  -7  -6 218.565 50.1422   1
  -7  -4  -5 71.3973 31.6402   1
   4  -7  -5 120.284 36.9165   3
  -4  -7  -5 73.8048 32.4669   1
  -7  -4  -4 434.565 62.6466   1
   4  -7  -4 389.810 55.7479   3
  -4  -7  -4 369.916 58.7437   1
  -4  -7  -3 10.7161 32.7148   1
  -7  -4  -3 60.6141 30.7576   1
   4  -7  -3 20.7437 22.8380   3
  -4  -7  -2 251.115 44.8613   1
   4  -7  -2 339.021 54.2163   3
  -7  -4  -2 261.670 45.8476   1
  -4  -7  -1 82.4643 32.3425   1
   4  -7  -1 13.0177 22.9081   3
  -7  -4  -1 33.1424 20.8290   1
  -4  -7   0 230.826 48.8642   1
  -7  -4   0 254.152 52.0599   1
  -7  -4   1 82.3841 36.6983   1
  -4  -7   1 64.0620 29.6103   1
  -7  -4   2 376.773 57.1967   1
  -4  -7   2 282.381 49.3290   1
  -4  -7   3 1.54704 20.4191   1
  -7  -4   3 65.4951 28.5096   1
  -7  -4   4 403.873 60.0352   1
  -4  -7   4 439.576 58.9917   1
  -4  -7   5 96.7506 31.3060   1
   4   7   5 57.5837 21.0510   2
  -7  -4   5 46.5687 29.3126   1
  -4  -7   6 152.421 37.8727   1
   4   7   6 200.553 46.5064   2
  -7  -4   6 197.060 46.3883   1
   4   7   7 24.4925 23.9239   2
  -4  -7   7-64.8694 34.6138   1
  -7  -4   7 9.82038 22.3488   1
  -7  -4   8 228.180 52.0408   1
   4   7   8 140.799 38.4127   2
  -4  -7   8 213.299 46.7747   1
   4   7   9 43.0280 22.9997   2
  -4  -7   9 48.1722 28.7705   1
  -7  -4   9 64.7565 33.4119   1
   4   7  10 319.322 55.9157   2
  -4   7  10 220.567 45.9368   2
  -4  -7  10 250.305 52.9344   1
  -4  -7  11 47.9612 29.4045   1
  -4   7  11 12.8905 24.9278   2
  -7  -5  -9-21.5137 26.1473   1
   5  -7  -8 132.994 40.6672   3
  -7  -5  -8 136.784 47.8727   1
   5  -7  -7-13.5131 20.4021   3
  -5  -7  -7 10.1017 23.1247   1
  -7  -5  -7 24.0947 22.5445   1
   5  -7  -6 80.7356 35.8778   3
  -5  -7  -6 123.265 41.5845   1
  -7  -5  -6 127.187 42.9704   1
  -7  -5  -5-1.42144 31.0453   1
   5  -7  -5 34.7942 25.6970   3
  -5  -7  -5 30.8824 29.7434   1
  -7  -5  -4 177.558 49.4207   1
   5  -7  -4 171.081 42.7185   3
  -5  -7  -4 270.595 54.7884   1
  -5  -7  -3 7.02306 29.3955   1
  -7  -5  -3 59.0929 27.8285   1
   5  -7  -3-2.16041 21.0160   3
  -5  -7  -2 77.3781 35.8055   1
  -7  -5  -2 128.014 41.3148   1
  -5  -7  -1-5.64248 19.4141   1
  -7  -5  -1 38.5372 27.2915   1
  -5  -7   0 220.439 46.4139   1
  -7  -5   0 163.035 42.5483   1
  -5  -7   1 52.2165 49.2716   1
  -7  -5   1-19.7069 27.6486   1
  -7  -5   2 97.2154 36.4830   1
  -5  -7   2 87.7422 37.4659   1
  -7  -5   3-36.3301 27.9283   1
  -5  -7   3-29.2603 19.6915   1
  -7  -5   4 122.249 38.7527   1
  -5  -7   4 136.410 35.4206   1
  -5  -7   5 2.36331 20.6302   1
  -7  -5   5 1.46190 26.9382   1
  -7  -5   6 79.9712 34.0119   1
  -5  -7   6 77.5730 32.7636   1
   5   7   6 261.721 53.4285   2
   5   7   7 42.8565 30.0585   2
  -7  -5   7-47.4818 31.3309   1
  -5  -7   7-14.8859 25.3428   1
   5   7   8 144.232 38.9209   2
  -5  -7   8 172.230 45.6624   1
   5   7   9 26.6680 25.9331   2
  -5  -7   9 25.6362 30.5742   1
  -7  -6  -4 158.715 42.9165   1
  -6  -7  -3-36.0786 32.3370   1
  -7  -6  -3 10.0133 24.0154   1
  -6  -7  -2 132.202 39.7417   1
  -7  -6  -2 230.714 53.6935   1
  -6  -7  -1-8.11312 23.9368   1
  -7  -6  -1-29.6230 23.8709   1
  -6  -7   0 341.742 61.4405   1
  -7  -6   0 372.295 60.7579   1
  -6  -7   1-8.46513 21.6200   1
  -7  -6   1 17.3863 22.5516   1
  -6  -7   2 218.711 51.8834   1
  -7  -6   2 196.155 52.8941   1
  -7  -6   3 15.9461 29.9926   1
  -6  -7   3 53.8110 36.3904   1
  -6  -7   4 168.682 47.7514   1
   6   7   6 263.694 52.4215   2
   6   7   7 2.65727 30.0320   2
   0  -8 -10 273.676 56.7063   1
   0  -8  -9-68.7609 30.8047   1
   0  -8  -8 452.130 68.2086   1
   0  -8  -7 16.5463 30.8063   1
   0  -8  -6 476.893 63.3770   1
   0  -8  -5-4.92391 21.1841   1
   0  -8  -5 14.0256 24.4192   3
   0  -8  -4 305.863 47.2091   1
   0  -8  -4 299.375 53.9961   3
   0  -8  -3-4.69656 24.6248   1
   0  -8  -3-29.5643 20.9763   3
   0  -8  -2 566.866 66.9024   3
   0  -8  -1-3.95920 22.3023   3
   0  -8   0 985.811 86.7617   3
   0  -8   1 97.4780 35.6321   3
   0  -8   2 573.830 64.1893   3
   0   8   2 584.349 65.7436   2
  -8   0   3 22.1529 24.6133   1
   0   8   3 41.0696 19.6250   2
   0   8   4 282.368 48.5354   2
   0   8   5 44.8350 26.0014   2
   0   8   6 352.305 55.3264   2
   0   8   7 15.5402 27.7348   2
   0   8   8 405.358 62.3924   2
   0   8   9 57.4618 31.4218   2
   0   8  10 251.264 51.7786   2
   1  -8 -11 25.1472 25.3109   1
   1  -8 -10 338.706 59.7293   1
  -1  -8 -10 413.666 70.4031   1
   1  -8  -9 48.6450 34.7540   1
  -1  -8  -9 73.0172 40.8603   1
   1  -8  -8 257.443 53.8228   1
  -1  -8  -8 197.936 49.0351   1
   1  -8  -7 27.7428 25.9184   1
  -1  -8  -7 15.9736 21.3760   1
   1  -8  -6 170.097 42.1635   1
  -1  -8  -6 106.429 35.4423   1
   1  -8  -6 138.457 36.6806   3
  -1  -8  -5 123.993 37.5719   1
   1  -8  -5-14.2851 29.1492   3
   1  -8  -4 478.900 63.3900   3
  -1  -8  -4 517.223 67.6541   3
  -1  -8  -4 507.172 66.6378   1
   1  -8  -3-32.7122 23.6064   3
  -1  -8  -3 15.2315 23.4021   3
  -1  -8  -3-16.5434 23.8154   1
   1  -8  -2 406.589 59.0196   3
  -1  -8  -2 384.917 58.4595   3
  -1  -8  -2 399.094 56.2804   1
   1  -8  -1 36.8727 26.2859   3
  -1  -8  -1 25.8834 20.6818   3
  -1  -8  -1 3.48019 19.9121   1
   1  -8   0 257.195 47.3820   3
  -1  -8   0 230.976 44.9851   3
  -8  -1   0 132.438 33.1127   1
  -1  -8   0 232.590 44.3663   1
  -1   8   1 1.01253 15.5580   2
   1  -8   1 2.42610 21.8955   3
  -1  -8   1 61.1835 30.1622   3
  -8  -1   1 30.1286 23.7497   1
  -1   8   2 324.584 49.0222   2
  -1  -8   2 391.295 52.5230   3
  -8  -1   2 294.791 49.8089   1
  -1   8   3 20.3010 20.1671   2
  -8  -1   3 79.1692 30.8720   1
   1   8   3 30.5713 27.8084   2
  -1   8   4 430.733 56.9213   2
   1   8   4 489.588 63.9091   2
  -8  -1   4 537.609 69.7982   1
  -1   8   5 56.4020 26.7489   2
   1   8   5 74.4611 30.8925   2
  -1   8   6 167.860 43.0204   2
   1   8   6 190.872 41.8197   2
  -1   8   7-2.29311 21.2964   2
   1   8   7-4.41611 17.6616   2
  -1   8   8 157.707 41.4861   2
   1   8   8 143.454 40.8466   2
  -1   8   9 62.9291 31.5308   2
   1   8   9 70.2784 32.3112   2
  -1   8  10 286.865 53.5009   2
   2  -8 -11-5.50263 24.6252   1
   2  -8 -10 351.859 61.5469   1
  -2  -8  -9-23.7616 27.3093   1
  -2  -8  -8 655.891 79.1946   1
   2  -8  -8 403.594 58.5489   3
  -2  -8  -7-29.1489 24.3612   1
   2  -8  -7-25.2628 25.6595   3
   2  -8  -6 400.105 62.3073   3
  -2  -8  -6 362.909 55.7957   1
   2  -8  -5 5.40949 21.3258   3
  -2  -8  -5 5.83892 23.8257   1
   2  -8  -4 393.630 58.8841   3
  -2  -8  -4 321.508 55.7401   1
   2  -8  -3-2.93889 22.1513   3
  -2  -8  -3-8.94153 25.1962   3
  -8  -2  -3 52.7689 27.2262   1
  -2  -8  -3 18.8088 24.4642   1
   2  -8  -2 425.614 60.1098   3
  -2  -8  -2 416.362 60.0955   3
  -8  -2  -2 339.102 53.6795   1
  -2  -8  -2 373.807 56.7006   1
  -8  -2  -1-15.0867 19.9067   1
   2  -8  -1 22.0005 26.4543   3
  -2  -8  -1-14.4354 23.2364   3
  -2  -8  -1-34.2704 20.7057   1
  -8  -2   0 559.157 65.1603   1
   2  -8   0 671.408 75.1669   3
  -2  -8   0 749.776 74.6075   3
  -2  -8   0 662.056 73.2198   1
  -2  -8   1 35.0762 28.8078   1
  -2   8   1 33.5303 18.8801   2
   2  -8   1-2.18617 21.0247   3
  -2  -8   1 9.60099 24.2773   3
  -8  -2   1-0.40484 21.5966   1
  -2  -8   2 305.670 52.1751   1
  -2   8   2 368.419 51.5752   2
  -2  -8   2 365.888 52.6464   3
  -8  -2   2 385.809 56.9916   1
  -2   8   3-17.4680 24.1416   2
  -2  -8   3 33.2708 25.0796   1
  -8  -2   3-27.8276 21.8546   1
  -2   8   4 310.282 48.0225   2
   2   8   4 335.304 56.0008   2
  -8  -2   4 313.169 58.2210   1
  -2   8   5 13.4644 21.6913   2
   2   8   5 31.9863 26.0201   2
  -8  -2   5 61.1109 35.3525   1
  -2   8   6 367.786 50.8426   2
   2   8   6 321.445 54.6915   2
  -8  -2   6 434.128 63.7191   1
  -2   8   7-22.9716 21.1822   2
   2   8   7 7.71754 24.0823   2
  -2   8   8 552.013 67.1105   2
   2   8   8 662.835 79.4499   2
  -2   8   9 44.2841 27.1232   2
  -2   8  10 332.502 57.8991   2
  -3  -8  -8 242.357 51.3264   1
   3  -8  -8 257.173 51.5059   3
   3  -8  -7 45.2705 34.6266   3
  -3  -8  -7 48.2446 35.6857   1
  -8  -3  -6 371.197 59.3969   1
   3  -8  -6 433.885 61.9638   3
  -3  -8  -6 502.392 71.9418   1
  -8  -3  -5 19.3326 21.4652   1
   3  -8  -5 25.7902 24.5958   3
  -3  -8  -5 7.52626 22.9571   1
  -8  -3  -4 200.352 45.1665   1
   3  -8  -4 152.904 42.3111   3
  -3  -8  -4 180.285 44.9592   1
   3  -8  -3 48.1875 32.1490   3
  -8  -3  -3-33.4386 28.1823   1
  -3  -8  -3-11.3166 18.9006   3
  -3  -8  -3-34.0481 31.4306   1
   3  -8  -2 205.147 43.7208   3
  -3  -8  -2 145.652 39.2664   3
  -8  -3  -2 181.049 44.7196   1
  -3  -8  -2 181.815 41.2298   1
  -3  -8  -1 1.70954 21.5885   1
   3  -8  -1 17.0675 23.3769   3
  -3  -8  -1 43.3502 26.6588   3
  -8  -3  -1 14.3157 20.0293   1
  -3  -8   0 531.900 65.5065   1
  -8  -3   0 428.178 61.5487   1
  -3  -8   1 11.4104 19.0443   1
  -8  -3   1-12.6922 23.0897   1
  -3  -8   2 192.871 44.0717   1
  -8  -3   2 181.794 42.0591   1
  -3  -8   3-33.3477 30.3749   1
  -8  -3   3-38.2042 25.4843   1
  -8  -3   4 145.674 43.6933   1
  -3  -8   4 127.190 37.2405   1
   3   8   5 65.1427 32.6750   2
  -3  -8   5 33.9714 23.8342   1
  -8  -3   5 86.5737 40.9650   1
  -8  -3   6 335.355 60.5603   1
   3   8   6 446.330 65.3940   2
   3   8   7 35.4169 35.6034   2
  -8  -3   7 22.9178 28.2373   1
  -3   8   7-4.90115 19.0139   2
  -8  -3   8 284.269 60.2771   1
  -3   8   8 277.200 51.0038   2
  -3   8   9 44.4374 26.2143   2
  -8  -4  -8 157.466 42.9148   1
   4  -8  -7 51.6134 32.7596   3
  -8  -4  -7-29.5109 33.7296   1
  -8  -4  -6 186.914 50.7809   1
   4  -8  -6 160.406 41.2769   3
  -4  -8  -6 290.171 58.0265   1
  -8  -4  -5 22.4112 32.0539   1
   4  -8  -5 12.2035 25.9674   3
  -4  -8  -5-6.92097 28.8759   1
  -8  -4  -4 609.015 77.8438   1
   4  -8  -4 660.422 77.8628   3
  -4  -8  -4 694.856 82.2711   1
  -8  -4  -3 40.6043 24.8325   1
   4  -8  -3-0.25490 21.9179   3
  -4  -8  -3 54.5937 34.7231   1
   4  -8  -2 524.559 72.5905   3
  -8  -4  -2 410.529 64.5429   1
  -4  -8  -2 412.170 60.9614   1
  -4  -8  -1-21.7471 25.3818   1
  -8  -4  -1 14.9341 23.0609   1
  -4  -8   0 152.666 43.4101   1
  -8  -4   0 164.962 43.7172   1
  -8  -4   1 27.5528 26.3637   1
  -4  -8   1 69.0783 33.0591   1
  -8  -4   2 464.553 67.1685   1
  -4  -8   2 391.214 57.5959   1
  -4  -8   3 36.5597 32.1567   1
  -8  -4   3-21.9703 27.6533   1
  -4  -8   4 615.178 74.6456   1
  -8  -4   4 618.298 77.7197   1
  -8  -4   5-2.47252 21.5695   1
   4   8   5 19.3437 28.1604   2
  -4  -8   5-14.4227 25.7104   1
   4   8   6 210.501 51.8081   2
  -8  -4   6 204.394 49.6081   1
  -4  -8   6 204.450 46.1283   1
  -4  -8   7-3.29321 23.3186   1
  -4  -8   8 109.437 37.8902   1
   5  -8  -5-3.37876 28.2489   3
  -8  -5  -4 249.960 53.9656   1
   5  -8  -4 330.491 62.0831   3
  -8  -5  -3 0.60493 26.5591   1
  -8  -5  -2 162.534 46.0872   1
  -5  -8  -1 38.5037 31.4841   1
  -8  -5  -1 84.8695 45.1367   1
  -5  -8   0 131.070 44.1978   1
  -8  -5   0 127.732 43.9310   1
  -5  -8   1 21.6798 27.3217   1
  -8  -5   1 92.3772 40.5107   1
  -5  -8   2 245.861 52.3955   1
  -5  -8   3 30.9689 23.9064   1
   0  -9  -8 341.332 69.7108   1
   0  -9  -7 66.9559 40.6488   1
   0  -9  -5 23.0221 27.3852   3
   0  -9  -4 141.252 45.3120   3
   0  -9  -3 53.3857 33.5583   3
   0  -9  -2 225.353 48.9937   3
   0  -9  -1 15.4601 22.4728   3
   0  -9   0 677.307 81.3256   3
   0   9   1 38.9671 29.2055   2
   0  -9   1-5.23813 25.0831   3
   0   9   2 185.153 44.9788   2
   0   9   3-3.04537 26.1287   2
   0   9   4 38.2942 25.8719   2
   0   9   5 10.2917 32.6983   2
   0   9   6 142.076 42.9825   2
  -1  -9  -7 51.3058 36.0081   1
  -1  -9  -6 187.064 50.6862   1
  -1  -9  -5 99.5399 40.3556   1
  -1  -9  -5 42.5679 32.9833   3
  -1  -9  -4 91.7501 38.7869   1
   1  -9  -4 170.426 45.9455   3
  -1  -9  -4 122.438 42.0714   3
   1  -9  -3-13.6533 29.4446   3
  -1  -9  -3-3.53762 25.3445   3
   1  -9  -2 160.756 46.1776   3
  -1  -9  -2 174.036 47.8804   3
   1  -9  -1 80.9645 36.5173   3
  -1  -9  -1 141.523 45.4445   3
  -1   9   0 140.606 37.4913   2
   1  -9   0 185.321 49.9893   3
  -1  -9   0 317.850 56.3507   3
  -1   9   1 13.7150 19.8531   2
   1  -9   1-17.1457 24.8524   3
  -1  -9   1 27.3028 30.8130   3
  -1   9   2 123.217 34.2369   2
  -1  -9   2 99.2708 34.3225   3
  -1   9   3-32.7513 27.0574   2
   1   9   3 47.0814 29.3650   2
  -9  -1   3 16.6916 27.9186   1
  -1   9   4 65.6808 32.2301   2
   1   9   4 175.838 42.3746   2
  -9  -1   4 99.5651 41.3481   1
  -1   9   5 40.6889 33.8150   2
   1   9   5 39.8933 23.5536   2
  -9  -1   5 54.0344 34.1352   1
  -1   9   6 117.257 36.0754   2
  -9  -1   6 127.259 42.3456   1
  -2  -9  -6 135.254 43.3649   1
  -2  -9  -5 42.1430 31.4761   1
  -2  -9  -5-10.8619 26.9737   3
  -2  -9  -4 499.267 74.7244   3
  -2  -9  -4 474.890 69.9632   1
   2  -9  -3-13.8511 25.4497   3
  -2  -9  -3 83.1142 36.4921   3
  -2  -9  -3 30.9512 28.3382   1
   2  -9  -2 252.053 55.1926   3
  -2  -9  -2 218.266 50.9587   3
  -2  -9  -2 164.550 41.2943   1
   2  -9  -1 18.7390 21.7820   3
  -2  -9  -1 28.2247 26.4257   3
  -2  -9  -1 21.2425 23.6535   1
   2  -9   0 38.2751 23.9054   3
  -2  -9   0-23.8425 27.5232   3
  -9  -2   1 37.3943 25.1295   1
  -2  -9   1 1.04528 21.1201   3
  -2  -9   2 197.800 42.3233   3
  -9  -2   2 127.908 39.8869   1
   2   9   3 63.1261 36.2443   2
  -9  -2   3-11.7559 22.6657   1
  -2   9   4 377.231 56.4289   2
  -9  -2   4 374.264 63.4718   1
  -2   9   5 14.9763 19.5657   2
  -9  -2   5 11.6595 27.5413   1
  -2   9   6 152.549 42.3518   2
  -9  -2   6 185.280 52.8194   1
  -2   9   7 52.3525 35.4531   2
  -3  -9  -5-22.4280 29.9263   3
  -3  -9  -4 110.047 36.7534   3
  -3  -9  -3 35.0165 39.1597   3
  -3  -9  -3-17.7390 28.0709   1
  -9  -3  -2 67.0492 32.4576   1
  -3  -9  -2 130.479 40.8884   1
  -9  -3  -1-0.97368 24.6565   1
  -3  -9  -1 21.8849 28.2057   1
  -9  -3   0 70.9606 31.6776   1
  -3  -9   0 117.748 44.2238   1
  -3  -9   1 40.6454 27.1676   1
  -9  -3   1 30.1064 27.6730   1
  -3  -9   2 97.3392 38.2905   1
  -9  -3   2 80.9899 36.1353   1
  -9  -3   3-2.99225 21.4863   1
   0   0   0    0.00    0.00   0

TITL 2024-02-14_MS_Turkestanite-fib_N in P4cc
REM P4cc (#103 in standard setting)
CELL 0.71073   7.475708   7.475708  14.965837  90.0000  90.0000  90.0000
ZERR    1.00   0.000220   0.000220   0.000685   0.0000   0.0000   0.0000
LATT -1
SYMM -x,-y, z
SYMM -y, x, z
SYMM  y,-x, z
SYMM  x,-y, z+1/2
SYMM -x, y, z+1/2
SYMM -y,-x, z+1/2
SYMM  y, x, z+1/2
SFAC O Na Si Ca Th
UNIT 40.00 2.00 16.00 1.00 2.00
REM  CrysAlisPro recorded range (K): Min=295.3; max=298.0; aver:296.7
TEMP 24
TREF
HKLF 4
END
;
_shelx_hkl_checksum                40546
_olex2_date_sample_data_collection  2024-02-14
_olex2_submission_special_instructions  'No special instructions were received'
_oxdiff_exptl_absorpt_empirical_details
;
Empirical correction (ABSPACK) includes:
- Absorption correction using spherical harmonics
- Frame scaling
- Detector area scaling
;
_oxdiff_exptl_absorpt_empirical_full_max  1.117
_oxdiff_exptl_absorpt_empirical_full_min  0.883
