# Supplementary material for: Multidisciplinary study of thorium mobility: formation of turkestanite and steacyite analogues, and structural insights using an XRD-directed microcrystal preparation technique
Source: Acta Crystallogr B Struct Sci Cryst Eng Mater. 2025 Jul 4;81(Pt 4):418–26. doi: 10.1107/S2052520625004822 (PMC12322933; doi:10.1107/S2052520625004822)
Supplement: Supplementary file 2 [file b-81-00418-Isup2.hkl]

data_I                                                                          
_shelx_title ' 2024-02-14_ms_turkestanite-fib_n_a.res in P4/mcc'                
_shelx_refln_list_code          4                                               
_shelx_F_calc_maximum      302.51                                               
_exptl_crystal_F_000       807.04                                               
_reflns_d_resolution_high  0.7544                                               
                                                                                
loop_                                                                           
 _space_group_symop_operation_xyz                                               
 'x, y, z'                                                                      
 '-x, -y, z'                                                                    
 '-y, x, z'                                                                     
 'y, -x, z'                                                                     
 '-x, y, -z+1/2'                                                                
 'x, -y, -z+1/2'                                                                
 'y, x, -z+1/2'                                                                 
 '-y, -x, -z+1/2'                                                               
 '-x, -y, -z'                                                                   
 'x, y, -z'                                                                     
 'y, -x, -z'                                                                    
 '-y, x, -z'                                                                    
 'x, -y, z-1/2'                                                                 
 '-x, y, z-1/2'                                                                 
 '-y, -x, z-1/2'                                                                
 'y, x, z-1/2'                                                                  
                                                                                
_cell_length_a     7.4757                                                       
_cell_length_b     7.4757                                                       
_cell_length_c    14.9658                                                       
_cell_angle_alpha  90.000                                                       
_cell_angle_beta   90.000                                                       
_cell_angle_gamma  90.000                                                       
                                                                                
_shelx_F_squared_multiplier     1.000                                           
                                                                                
loop_                                                                           
 _refln_index_h                                                                 
 _refln_index_k                                                                 
 _refln_index_l                                                                 
 _refln_F_squared_calc                                                          
 _refln_F_squared_meas                                                          
 _refln_F_squared_sigma                                                         
 _refln_observed_status                                                         
   0   1   0      11687.55      10966.83       347.03 o                         
   1   1   0      14375.68      14182.02       207.07 o                         
   0   2   0        448.35        548.89       162.84 o                         
   1   2   0      43879.06      40639.07       450.06 o                         
   2   2   0      43708.84      41570.59       562.13 o                         
   0   3   0      35319.01      32889.78       761.92 o                         
   1   3   0       8841.72       8324.70       283.18 o                         
   2   3   0      10283.12      10437.18       241.49 o                         
   3   3   0       7536.08       7575.22       404.81 o                         
   0   4   0      68799.52      71121.88      1314.37 o                         
   1   4   0       8412.94       8169.56       411.54 o                         
   2   4   0      34381.16      33743.98       476.46 o                         
   3   4   0      21119.28      20224.98       464.31 o                         
   4   4   0       5156.09       6500.61       784.42 o                         
   0   5   0       1646.41       1620.45       209.79 o                         
   1   5   0       7810.11       7833.42       327.94 o                         
   2   5   0      27544.72      27050.54       602.04 o                         
   3   5   0       5547.98       5259.38       326.13 o                         
   4   5   0       2891.88       3015.99       439.24 o                         
   5   5   0       4518.65       4258.60       680.19 o                         
   0   6   0       6027.67       7133.72       540.79 o                         
   1   6   0      15600.35      15605.23       458.09 o                         
   2   6   0       9457.85      10103.90       428.31 o                         
   3   6   0       4771.42       5644.43       476.56 o                         
   4   6   0      25444.67      26002.73      1238.21 o                         
   5   6   0      10912.08      10999.66      1306.61 o                         
   6   6   0       1832.45        916.50       565.71 o                         
   0   7   0       7913.73       8211.38       540.94 o                         
   1   7   0       3531.80       4236.94       358.58 o                         
   2   7   0       8293.75       9271.28       688.05 o                         
   3   7   0       4318.74       4153.50       383.56 o                         
   4   7   0       4053.46       4326.50       636.15 o                         
   5   7   0       3109.93       3456.17       560.01 o                         
   6   7   0       6660.20       6389.31       771.37 o                         
   0   8   0      14908.31      17601.75      1549.14 o                         
   1   8   0       3830.06       3791.63       421.65 o                         
   2   8   0      11806.11      11799.17       639.85 o                         
   3   8   0       8640.10       8613.84       925.98 o                         
   4   8   0       2264.80       2839.12       550.00 o                         
   5   8   0       2230.58       2310.38       556.33 o                         
   0   9   0      10495.08      12093.38      1452.08 o                         
   1   9   0       3332.37       3881.30       880.84 o                         
   2   9   0        591.64        167.86       554.56 o                         
   3   9   0       2264.44       1615.66       459.81 o                         
   1   2   1       6415.91       6109.41       120.50 o                         
   1   3   1        132.15        231.45        64.24 o                         
   2   3   1       3571.39       3364.08       101.88 o                         
   1   4   1       5356.30       5917.32       185.04 o                         
   2   4   1          3.51         20.91        62.86 o                         
   3   4   1       3600.35       3328.85       136.47 o                         
   1   5   1       6799.02       6575.79       208.90 o                         
   2   5   1       1944.05       1861.99       135.85 o                         
   3   5   1       4517.32       4578.98       215.22 o                         
   4   5   1       2237.27       2554.47       276.71 o                         
   1   6   1        188.63        176.16        93.75 o                         
   2   6   1         25.06        -78.34        94.55 o                         
   3   6   1         86.25         14.85       106.45 o                         
   4   6   1         89.09       -129.39       196.91 o                         
   5   6   1          3.92        125.47       175.16 o                         
   1   7   1       2479.51       2907.23       219.70 o                         
   2   7   1        805.49        835.62       145.08 o                         
   3   7   1       1358.09       1368.19       252.08 o                         
   4   7   1        852.19        886.67       237.64 o                         
   5   7   1         29.95        181.30       299.22 o                         
   6   7   1         22.53       -123.00       204.73 o                         
   1   8   1        145.92        349.64       143.90 o                         
   2   8   1         37.96         47.23       132.17 o                         
   3   8   1         57.08        209.76       159.65 o                         
   4   8   1        107.81        346.05       266.59 o                         
   5   8   1          1.51        957.37       304.05 o                         
   1   9   1        462.44        652.93       419.92 o                         
   2   9   1        353.02        365.53       186.64 o                         
   3   9   1        141.38        398.02       239.40 o                         
   0   0   2      19451.52      18977.46       358.76 o                         
   0   1   2      27845.56      26616.98       280.85 o                         
   1   1   2       6044.53       6133.05       223.50 o                         
   0   2   2      52950.42      51009.05       640.04 o                         
   1   2   2       8554.63       8135.45       158.63 o                         
   2   2   2      10403.61      10111.92       249.99 o                         
   0   3   2       6865.05       6599.48       252.60 o                         
   1   3   2       4366.59       4156.24       119.33 o                         
   2   3   2      18512.89      18113.21       213.71 o                         
   3   3   2       5699.78       5392.10       228.50 o                         
   0   4   2      14167.18      14107.39       417.80 o                         
   1   4   2      15330.66      15625.10       286.15 o                         
   2   4   2      26155.68      25501.07       359.22 o                         
   3   4   2       5650.99       5450.30       170.38 o                         
   4   4   2      11629.71      12010.67       432.51 o                         
   0   5   2       8900.97       9238.42       385.98 o                         
   1   5   2       4589.59       4555.45       176.89 o                         
   2   5   2       8367.54       8178.62       280.97 o                         
   3   5   2       3164.11       3406.81       201.41 o                         
   4   5   2       7176.34       7154.55       393.36 o                         
   5   5   2       4129.17       3295.42       806.07 o                         
   0   6   2      10160.90      10486.43       421.14 o                         
   1   6   2       5797.76       6348.38       255.93 o                         
   2   6   2      13736.13      13219.92       385.45 o                         
   3   6   2       9405.11       9596.05       369.55 o                         
   4   6   2       7329.96       7555.12       468.48 o                         
   5   6   2       5293.86       5037.41       436.52 o                         
   6   6   2      11071.76      10618.72      1404.29 o                         
   0   7   2       6538.31       7114.61       457.09 o                         
   1   7   2       3227.06       3345.95       216.97 o                         
   2   7   2       5309.49       5464.25       290.97 o                         
   3   7   2       3399.85       4144.43       321.86 o                         
   4   7   2       5370.11       5369.32       396.34 o                         
   5   7   2       2184.02       1729.63       335.66 o                         
   6   7   2       3408.74       3459.59       431.92 o                         
   0   8   2       9411.09      10269.83       676.08 o                         
   1   8   2       6400.88       6548.54       391.77 o                         
   2   8   2       6545.65       6654.22       348.58 o                         
   3   8   2       3474.10       3249.72       308.94 o                         
   4   8   2       7700.53       7829.34       510.77 o                         
   5   8   2       3806.72       3704.36       743.91 o                         
   0   9   2       3624.12       3669.39       591.60 o                         
   1   9   2       2342.02       2438.66       349.69 o                         
   2   9   2       3908.18       3428.79       358.06 o                         
   3   9   2       2153.53       1653.49       326.25 o                         
   1   2   3        860.66        747.79        64.96 o                         
   1   3   3       3923.42       4224.51       130.83 o                         
   2   3   3        853.03        902.72        95.73 o                         
   1   4   3          5.08        -20.77        67.46 o                         
   2   4   3          4.07        100.90        62.55 o                         
   3   4   3        107.76        215.95       100.20 o                         
   1   5   3        863.02        799.11       108.11 o                         
   2   5   3        818.91        806.40       125.02 o                         
   3   5   3       2576.68       2586.35       181.10 o                         
   4   5   3        362.05        226.80       148.32 o                         
   1   6   3       1913.97       1736.23       161.91 o                         
   2   6   3         16.02       -110.15       110.15 o                         
   3   6   3        948.32       1347.47       231.98 o                         
   4   6   3         71.52        361.97       174.21 o                         
   5   6   3        188.53        424.70       218.15 o                         
   1   7   3        347.96        458.28       137.01 o                         
   2   7   3        418.30        118.65       212.07 o                         
   3   7   3        845.19       1478.24       232.93 o                         
   4   7   3        213.01        521.83       218.42 o                         
   5   7   3          5.47        -46.11       235.92 o                         
   6   7   3         82.61        175.58       264.50 o                         
   1   8   3         20.81        236.17       223.68 o                         
   2   8   3         18.82         95.55       174.29 o                         
   3   8   3          0.02       -191.85       191.85 o                         
   4   8   3         69.55        347.20       240.22 o                         
   5   8   3         37.10        296.13       317.26 o                         
   1   9   3         13.86         38.38       221.15 o                         
   2   9   3        209.65        416.18       320.48 o                         
   3   9   3         86.14         20.39       279.28 o                         
   0   0   4       2533.22       2737.08       238.87 o                         
   0   1   4      49104.78      49091.55       481.41 o                         
   1   1   4       8932.94       8747.20       329.70 o                         
   0   2   4      78026.30      75672.40       672.45 o                         
   1   2   4       8745.19       8557.84       182.88 o                         
   2   2   4      47637.74      49409.14       729.24 o                         
   0   3   4       9915.10      10663.51       302.98 o                         
   1   3   4      12118.57      12408.31       254.80 o                         
   2   3   4      24233.72      24164.10       459.92 o                         
   3   3   4       4128.18       3990.77       300.59 o                         
   0   4   4      10674.18      11190.05       689.58 o                         
   1   4   4      25155.33      25407.75       341.86 o                         
   2   4   4      13393.92      13293.61       339.18 o                         
   3   4   4       6950.37       6931.90       250.41 o                         
   4   4   4      29620.46      29896.65       836.31 o                         
   0   5   4      24883.07      25234.19       641.63 o                         
   1   5   4       4105.54       4349.21       243.63 o                         
   2   5   4       4242.06       4042.14       240.04 o                         
   3   5   4       8384.51       8901.76       314.42 o                         
   4   5   4      14220.66      13872.50       445.15 o                         
   5   5   4       2603.32       2326.56       347.97 o                         
   0   6   4      23674.94      24279.61      1666.68 o                         
   1   6   4       5352.64       5700.03       330.48 o                         
   2   6   4      19521.83      19743.72       558.99 o                         
   3   6   4      11637.51      11434.00       457.77 o                         
   4   6   4       3840.65       4106.82       340.30 o                         
   5   6   4       4075.16       4788.64       471.54 o                         
   6   6   4      16411.92      14402.13      1056.50 o                         
   0   7   4       6993.64       7640.27       666.99 o                         
   1   7   4       5704.65       6019.73       387.72 o                         
   2   7   4       5529.10       5735.05       452.71 o                         
   3   7   4       2370.24       2782.47       272.36 o                         
   4   7   4       7334.02       7288.06       471.97 o                         
   5   7   4       3738.02       3122.49       345.13 o                         
   6   7   4       2301.57       2916.08       569.92 o                         
   0   8   4       5187.95       5288.39       511.99 o                         
   1   8   4       8570.30       8775.17       468.69 o                         
   2   8   4       5826.80       5979.83       438.53 o                         
   3   8   4       3186.69       2899.91       338.13 o                         
   4   8   4      12126.63      11419.78       622.49 o                         
   5   8   4       5398.26       5181.65       727.22 o                         
   0   9   4       1457.90       1368.29       919.16 o                         
   1   9   4       1958.50       2178.44       289.35 o                         
   2   9   4       8899.60       7638.16       580.62 o                         
   3   9   4       2984.25       1964.90       656.24 o                         
   1   2   5         37.93         32.43        58.87 o                         
   1   3   5       2409.60       2273.37       126.06 o                         
   2   3   5        365.09        314.81        92.97 o                         
   1   4   5       1936.06       2012.84       104.69 o                         
   2   4   5          1.29         74.89        84.55 o                         
   3   4   5       2540.97       2602.46       197.25 o                         
   1   5   5      10992.83      11259.59       383.19 o                         
   2   5   5        856.81       1151.32       145.36 o                         
   3   5   5       3184.14       3018.82       208.21 o                         
   4   5   5       2745.42       2606.93       194.48 o                         
   1   6   5        545.05        678.28       217.41 o                         
   2   6   5         34.11         73.18       127.88 o                         
   3   6   5         85.46        356.56       128.35 o                         
   4   6   5        100.59        -92.65       161.18 o                         
   5   6   5         26.93        227.29       233.54 o                         
   1   7   5       2625.57       3172.51       312.07 o                         
   2   7   5        617.54        766.18       168.11 o                         
   3   7   5        371.07        440.03       157.05 o                         
   4   7   5       1499.30       1347.79       211.57 o                         
   5   7   5        241.85        235.95       207.42 o                         
   1   8   5       1348.97       1025.61       402.91 o                         
   2   8   5         65.87        360.97       195.25 o                         
   3   8   5        601.25        612.17       188.07 o                         
   4   8   5        171.08         74.62       192.77 o                         
   5   8   5        116.28        -60.33       504.39 o                         
   1   9   5        808.79        940.24       250.80 o                         
   2   9   5        336.13        242.81       224.70 o                         
   3   9   5         35.51       -400.45       534.34 o                         
   0   0   6      20790.85      21868.57       680.58 o                         
   0   1   6       3814.55       3845.34       163.99 o                         
   1   1   6       5617.46       5674.53       231.86 o                         
   0   2   6      18421.01      19093.90       412.83 o                         
   1   2   6      24913.08      25052.02       333.66 o                         
   2   2   6      33704.33      33204.85       673.37 o                         
   0   3   6      26580.30      26993.79       550.95 o                         
   1   3   6       3779.94       3737.65       150.51 o                         
   2   3   6       2507.60       2593.67       157.59 o                         
   3   3   6       6786.26       7080.24       357.55 o                         
   0   4   6      19510.26      19369.98       622.79 o                         
   1   4   6       4111.42       4052.64       167.09 o                         
   2   4   6      11114.01      11412.43       343.23 o                         
   3   4   6      17036.81      17615.28       390.67 o                         
   4   4   6      11423.04      11189.98       410.88 o                         
   0   5   6       6954.67       7390.73       371.69 o                         
   1   5   6       4861.59       5052.96       279.29 o                         
   2   5   6       8333.82       8428.75       300.36 o                         
   3   5   6       2167.94       2351.14       179.10 o                         
   4   5   6       6313.44       6346.49       264.87 o                         
   5   5   6       4800.97       5015.23       404.33 o                         
   0   6   6      17057.66      17237.49       927.67 o                         
   1   6   6      11539.09      11799.79       444.74 o                         
   2   6   6       6851.51       7380.19       369.88 o                         
   3   6   6       2535.94       2491.28       224.47 o                         
   4   6   6      16306.98      16796.53       735.89 o                         
   5   6   6       4922.85       4936.75       329.20 o                         
   6   6   6        934.59        322.33       568.32 o                         
   0   7   6       5092.03       4705.14      1121.34 o                         
   1   7   6       2768.34       3155.94       341.63 o                         
   2   7   6       6193.58       6496.41       357.81 o                         
   3   7   6       3888.61       4020.48       303.31 o                         
   4   7   6       3245.27       3627.46       332.77 o                         
   5   7   6       1860.12       2251.54       372.06 o                         
   6   7   6       4878.26       4708.28       935.99 o                         
   0   8   6       6706.07       7420.00      1112.27 o                         
   1   8   6       2885.67       2793.72       314.95 o                         
   2   8   6       7409.12       6717.92       454.07 o                         
   3   8   6       7482.59       7479.59       506.31 o                         
   4   8   6       3432.14       3735.82       355.64 o                         
   0   9   6       4018.26       2536.78       767.46 o                         
   1   9   6       2414.74       2535.87       431.11 o                         
   2   9   6       2686.08       2798.10       469.27 o                         
   1   2   7        121.62        362.36        79.12 o                         
   1   3   7       2025.34       2076.88       125.22 o                         
   2   3   7         42.71        -23.51        87.62 o                         
   1   4   7        168.67        278.45       101.84 o                         
   2   4   7         27.44        129.22       106.61 o                         
   3   4   7         81.75         36.29       100.69 o                         
   1   5   7          3.61         46.60       126.01 o                         
   2   5   7          1.28          6.82       109.16 o                         
   3   5   7        501.22        398.39       118.27 o                         
   4   5   7          8.75        114.47       109.03 o                         
   1   6   7        112.03         21.71       202.96 o                         
   2   6   7          6.21       -231.01       231.01 o                         
   3   6   7         69.87         82.54       157.16 o                         
   4   6   7         13.79       -141.62       141.62 o                         
   5   6   7         56.59         51.15       215.17 o                         
   1   7   7        226.15        365.86       221.16 o                         
   2   7   7         16.38       -194.18       216.69 o                         
   3   7   7          8.81         95.95       288.77 o                         
   4   7   7         23.81         38.65       222.82 o                         
   5   7   7         58.70         12.30       203.53 o                         
   6   7   7        125.57         47.45       536.22 o                         
   1   8   7        250.73        137.97       187.30 o                         
   2   8   7          2.80       -211.06       211.06 o                         
   3   8   7        252.35        434.30       222.70 o                         
   4   8   7         12.81         96.91       378.11 o                         
   1   9   7         66.89        916.07       642.93 o                         
   2   9   7          7.12        934.76       633.02 o                         
   0   0   8      91512.16      96268.01      6743.78 o                         
   0   1   8       5435.23       5613.99       212.27 o                         
   1   1   8       8745.17       9411.76       302.52 o                         
   0   2   8       9317.55       9843.45       347.78 o                         
   1   2   8      28860.85      29737.72       418.94 o                         
   2   2   8      24837.07      24865.23       543.32 o                         
   0   3   8      19910.93      19658.40       494.07 o                         
   1   3   8       6117.15       6091.67       207.47 o                         
   2   3   8       7791.03       8180.01       283.99 o                         
   3   3   8       5956.66       6593.44       417.65 o                         
   0   4   8      33260.08      32440.05       896.51 o                         
   1   4   8       4974.35       5103.90       254.65 o                         
   2   4   8      14789.03      15811.43       434.07 o                         
   3   4   8      13438.78      13568.08       393.65 o                         
   4   4   8      13395.89      13247.28       748.98 o                         
   0   5   8       6678.84       6517.74      1005.97 o                         
   1   5   8       5913.87       5650.44       303.48 o                         
   2   5   8      10420.04      10766.45       394.43 o                         
   3   5   8       4563.97       4815.97       257.13 o                         
   4   5   8       5887.07       5635.59       292.33 o                         
   5   5   8       3147.98       3549.40       427.06 o                         
   0   6   8      10471.62      13103.57       876.89 o                         
   1   6   8      12168.82      12012.04       600.85 o                         
   2   6   8       7556.41       7382.84       386.99 o                         
   3   6   8       4991.97       4858.25       336.52 o                         
   4   6   8      12349.11      11952.96       514.27 o                         
   5   6   8       5102.90       4599.84       395.14 o                         
   6   6   8       2978.44       2927.24       454.57 o                         
   0   7   8       5895.86       7534.70       764.69 o                         
   1   7   8       2933.98       2550.97       324.39 o                         
   2   7   8       6245.45       6625.42       489.52 o                         
   3   7   8       3385.20       2856.34       278.19 o                         
   4   7   8       3877.12       3337.74       319.81 o                         
   5   7   8       2908.01       2627.70       382.35 o                         
   0   8   8       6743.16       7640.85       822.00 o                         
   1   8   8       3130.36       3376.38       405.22 o                         
   2   8   8       9974.94      10055.73       935.82 o                         
   3   8   8       5552.43       4729.96       474.46 o                         
   4   8   8       3499.50       2399.26       507.15 o                         
   0   9   8       4983.19       6094.52      1244.69 o                         
   1   2   9        491.41        372.22        81.94 o                         
   1   3   9       3330.43       3608.35       177.07 o                         
   2   3   9        461.68        715.15       123.09 o                         
   1   4   9       4073.75       4477.79       247.41 o                         
   2   4   9          2.55         60.20       108.36 o                         
   3   4   9       3202.13       3170.62       218.28 o                         
   1   5   9       7916.58       8288.85       426.78 o                         
   2   5   9        456.22        419.21       146.99 o                         
   3   5   9       1511.92       1518.89       204.87 o                         
   4   5   9       2319.42       2620.30       221.47 o                         
   1   6   9          4.06        298.26       221.26 o                         
   2   6   9         51.51        -18.97       153.64 o                         
   3   6   9         23.24        164.31       226.06 o                         
   4   6   9         72.08        -16.98       160.70 o                         
   5   6   9         93.46         -3.32       174.04 o                         
   1   7   9       1655.42       2357.15       338.14 o                         
   2   7   9        235.39        593.82       230.53 o                         
   3   7   9         54.24        449.15       207.47 o                         
   4   7   9       1049.19       1087.16       214.78 o                         
   5   7   9        270.28        170.22       281.63 o                         
   1   8   9        757.35       1133.36       306.64 o                         
   2   8   9         67.84        185.29       607.48 o                         
   3   8   9        430.86        793.43       468.06 o                         
   0   0  10        996.14       1109.10       274.13 o                         
   0   1  10      19518.44      21263.77       440.90 o                         
   1   1  10       4841.51       4864.67       261.27 o                         
   0   2  10      46985.96      49993.54       935.82 o                         
   1   2  10       3855.71       4018.32       194.48 o                         
   2   2  10       2505.17       2698.20       261.68 o                         
   0   3  10       1263.51       1649.17       214.18 o                         
   1   3  10       4109.38       4316.26       217.62 o                         
   2   3  10      20025.27      20657.53       482.43 o                         
   3   3  10       3820.51       3783.05       510.17 o                         
   0   4  10       7010.04       7569.21       621.72 o                         
   1   4  10      13276.79      13212.24       469.45 o                         
   2   4  10      16244.66      15577.60       468.24 o                         
   3   4  10       1972.72       2239.11       194.19 o                         
   4   4  10      14073.29      14424.28       649.05 o                         
   0   5  10      11255.43      11384.18      1017.84 o                         
   1   5  10       3667.46       3678.49       335.16 o                         
   2   5  10       3852.25       3839.22       303.56 o                         
   3   5  10       3768.69       3615.53       293.18 o                         
   4   5  10       6733.36       6473.68       356.10 o                         
   5   5  10       2243.56       2051.34       269.51 o                         
   0   6  10       6891.53       7988.40       739.01 o                         
   1   6  10       3143.99       3361.73       363.14 o                         
   2   6  10      12537.12      12378.96       642.51 o                         
   3   6  10      10614.52      10414.83       574.22 o                         
   4   6  10       1749.41       1450.53       242.25 o                         
   5   6  10       3271.34       3301.80       381.79 o                         
   0   7  10       4613.32       4468.44       618.79 o                         
   1   7  10       2727.39       2555.04       362.02 o                         
   2   7  10       3745.96       3497.32       619.49 o                         
   3   7  10       2390.41       2473.13       381.39 o                         
   4   7  10       5500.71       4404.19       402.20 o                         
   0   8  10       5455.26       4676.79       682.72 o                         
   1   8  10       6206.12       6115.59       619.23 o                         
   2   8  10       5278.63       6104.00       752.98 o                         
   1   2  11       2101.99       2349.03       158.46 o                         
   1   3  11        677.16        732.11       142.28 o                         
   2   3  11       1365.88       1426.04       173.24 o                         
   1   4  11        623.41        386.99       143.82 o                         
   2   4  11         23.87        192.08       131.92 o                         
   3   4  11        348.74        434.50       216.29 o                         
   1   5  11        722.27        457.36       220.39 o                         
   2   5  11        765.95        817.64       175.62 o                         
   3   5  11         42.48         69.40       154.67 o                         
   4   5  11        195.92        483.33       217.92 o                         
   1   6  11        173.73        319.18       206.30 o                         
   2   6  11         19.14         33.57       199.57 o                         
   3   6  11         68.34        181.76       197.28 o                         
   4   6  11          1.47         68.05       181.29 o                         
   5   6  11         30.74        456.37       283.82 o                         
   1   7  11       1831.04       1763.31       307.64 o                         
   2   7  11        459.43        392.37       248.59 o                         
   3   7  11        629.16        812.36       315.62 o                         
   4   7  11        168.07        443.81       242.08 o                         
   1   8  11        141.31        449.01       451.93 o                         
   2   8  11         16.98        -98.25       439.69 o                         
   0   0  12      21874.45      21434.18      1469.47 o                         
   0   1  12      17128.09      17542.80       451.55 o                         
   1   1  12       5251.18       5587.15       334.46 o                         
   0   2  12      10386.36      11512.64       470.38 o                         
   1   2  12       5623.05       6021.55       263.76 o                         
   2   2  12      22345.44      21423.14       741.77 o                         
   0   3  12       8899.08       9218.74       469.13 o                         
   1   3  12       5814.61       5817.55       301.83 o                         
   2   3  12       7851.13       7784.72       331.36 o                         
   3   3  12       3484.42       3663.24       356.15 o                         
   0   4  12      11021.48      10679.96      1644.25 o                         
   1   4  12      11490.03      11638.07       482.78 o                         
   2   4  12      11317.33      10971.40       477.48 o                         
   3   4  12       7470.21       7582.39       347.80 o                         
   4   4  12       6324.89       6681.53       485.18 o                         
   0   5  12       5682.64       4680.42       574.90 o                         
   1   5  12       3265.75       2807.53       344.16 o                         
   2   5  12       8119.98       7969.71       533.43 o                         
   3   5  12       4462.54       4580.13       422.75 o                         
   4   5  12       3794.96       3972.08       341.94 o                         
   5   5  12       2173.24       2421.68       615.46 o                         
   0   6  12       7520.66       7488.68      1017.04 o                         
   1   6  12       4062.43       3992.88       445.53 o                         
   2   6  12       9952.68       9992.31       627.01 o                         
   3   6  12       4533.66       4632.52       373.81 o                         
   4   6  12       7259.01       6090.07       426.13 o                         
   5   6  12       5434.63       4982.48       881.78 o                         
   0   7  12       3855.71       4190.03       609.76 o                         
   1   7  12       3330.69       3643.46       424.38 o                         
   2   7  12       4424.02       4346.73       526.29 o                         
   3   7  12       2104.85       1915.19       819.67 o                         
   1   2  13         10.09        123.42       117.00 o                         
   1   3  13        614.38        815.35       204.82 o                         
   2   3  13         29.52        -63.27       121.59 o                         
   1   4  13        353.44        522.17       268.12 o                         
   2   4  13         19.48        358.06       188.24 o                         
   3   4  13        376.33        193.21       150.87 o                         
   1   5  13       1726.38       2341.12       423.91 o                         
   2   5  13        117.31         84.97       173.55 o                         
   3   5  13        356.36        138.63       167.41 o                         
   4   5  13        599.06        595.44       194.80 o                         
   1   6  13        240.26        270.01       355.49 o                         
   2   6  13         86.05         67.75       355.22 o                         
   3   6  13        128.86        268.31       200.24 o                         
   4   6  13         51.80         91.68       323.00 o                         
   0   0  14      33204.36      33652.66      1364.98 o                         
   0   1  14       4429.98       5169.13       330.50 o                         
   1   1  14       4086.36       3993.35       310.96 o                         
   0   2  14       3051.95       3410.59       302.91 o                         
   1   2  14       9926.50       9619.00       356.28 o                         
   2   2  14      17383.30      17140.87       780.07 o                         
   0   3  14      14322.58      14343.82      1304.88 o                         
   1   3  14       3164.26       3140.25       262.55 o                         
   2   3  14       2102.33       2025.43       200.33 o                         
   3   3  14       4787.96       4675.86       465.46 o                         
   0   4  14      11351.65      11220.09       894.84 o                         
   1   4  14       4110.01       4279.17       380.23 o                         
   2   4  14       9785.28       9390.86       477.23 o                         
   3   4  14       9195.50       9355.27       490.20 o                         
   4   4  14       2519.78       2688.54       482.97 o                         
   0   5  14       2028.67       2213.30       600.05 o                         
   1   5  14       3469.09       2597.00       452.35 o                         
   2   5  14       7957.20       8043.87       520.83 o                         
   3   5  14       1551.78       1611.49       254.49 o                         
   4   5  14       2990.42       2839.18       314.44 o                         
   0   6  14       6648.74       7009.75      1782.11 o                         
   1   6  14       5981.13       5074.98       485.13 o                         
   2   6  14       4451.71       3504.96       466.44 o                         
   3   6  14       2019.14       1939.40       750.99 o                         
   1   2  15       1091.43       1182.49       180.90 o                         
   1   3  15        364.89        349.43       265.74 o                         
   2   3  15       1090.25       1159.28       208.77 o                         
   1   4  15         60.32        206.40       300.87 o                         
   2   4  15          6.05        186.71       173.08 o                         
   3   4  15        145.91         95.64       177.84 o                         
   1   5  15       1148.97       1023.45       408.41 o                         
   2   5  15        919.98       1149.96       382.94 o                         
   3   5  15        285.00        611.52       279.64 o                         
   4   5  15        220.04        901.02       703.38 o                         
   0   0  16       7248.43       8222.16       775.91 o                         
   0   1  16       5914.32       6322.21       433.63 o                         
   1   1  16       3863.93       3913.55       386.70 o                         
   0   2  16      13944.84      12412.88      1111.85 o                         
   1   2  16       7035.48       6355.96       347.72 o                         
   2   2  16       5895.95       5949.35       490.34 o                         
   0   3  16       3781.27       3840.97      1224.48 o                         
   1   3  16       3814.84       3798.74       555.51 o                         
   2   3  16       8754.89       7805.58       462.18 o                         
   3   3  16       2615.70       3226.32       388.76 o                         
   0   4  16       8387.78       8090.49       835.81 o                         
   1   4  16       5015.63       5348.39       495.19 o                         
   2   4  16       7280.80       6900.45       501.09 o                         
   3   4  16       2754.03       2002.16       301.54 o                         
   1   5  16       2714.85       2162.15       684.93 o                         
   1   2  17         58.81        418.52       178.77 o                         
   1   3  17          1.67        470.05       240.20 o                         
   2   3  17         29.17       -116.76       290.82 o                         
   1   4  17        117.37       1100.60       472.05 o                         
   2   4  17         11.46        667.77       522.24 o                         
   3   4  17         55.81        112.45       325.02 o                         
   0   0  18        885.33        935.72       385.98 o                         
   0   1  18       6252.87       5390.55       549.91 o                         
   1   1  18       2953.80       2730.47       364.16 o                         
   0   2  18      15945.65      14918.31      1142.17 o                         
   1   2  18       3982.44       3427.09       325.99 o                         
   2   2  18       3846.57       3787.93       526.96 o                         
   0   3  18       2213.69       2519.44       528.05 o                         
   1   3  18       2911.12       2349.50       495.26 o                         
   2   3  18       7009.07       5702.09       738.52 o                         
   1   2  19        732.45        927.44       433.32 o                         
                                                                                
