# Supplementary material for: Multidisciplinary study of thorium mobility: formation of turkestanite and steacyite analogues, and structural insights using an XRD-directed microcrystal preparation technique
Source: Acta Crystallogr B Struct Sci Cryst Eng Mater. 2025 Jul 4;81(Pt 4):418–26. doi: 10.1107/S2052520625004822 (PMC12322933; doi:10.1107/S2052520625004822)
Supplement: Supplementary file 3 [file b-81-00418-sup3.xlsx]

## Sheet: raw analyses
Composition of turkestanite								Dec. 2023
Anal. No.	1	3	5	6	7	9		1	2	3	4	5	6	7	8	9	10	11	12	13
wt%
SiO2	56.08	55.35	55.49	56.1	56.8	56.36		54.4	53.8	53.85	52.99	53.24	54.75	54.68	53.59	55.54	53.98	56.15	54.76	55.69
TiO2								0.11	0.06	b.d.	0.13	0.1	0.11	0.15	0.11	b.d.	b.d.	0.22	0.16	0.18
ZrO2								b.d.	0.31	b.d.	b.d	b.d.	b.d.	b.d.	0.17	0.15	0.21	0.19	0.41	0.43
ThO2	28.88	30.35	28.72	28.95	28.6	28.52		27.52	26.28	27.44	28.33	28.52	29.89	28.61	27.14	27.69	27.4	27.76	26.65	27.68
UO2	0.81	0.75	1.07	0.88	1.32	1.63		1.43	1.29	1.76	0.61	0.61	0.8	0.64	1.42	0.66	1.55	0.6	1.81	1.3
AL2o3
La2O3	0.11	b.d.	0.14	0.2	0.14	b.d.		b.d.	0.12	b.d.	0.19	0.12	0.11	b.d.	b.d.	0.22	0.13	0.28	b.d.	0.1
Ce2O3	0.31	0.2	0.55	0.49	0.5	0.23		0.39	0.47	0.25	0.51	0.55	0.2	0.55	0.54	0.49	0.28	0.77	0.4	0.2
Nd2O3	0.2	0.21	0.42	0.44	0.27	0.16		0.16	0.37	0.2	0.36	0.3	b.d.	0.43	0.18	0.43	0.36	0.45	0.23	0.21
MgO
CaO	5.75	5.01	6.17	6.02	6.38	6.03		6.06	5.6	5.57	6.11	5.69	5.53	6.2	6.49	5.65	5.71	5.64	4.56	5.42
MnO	0.34	0.37	0.54	0.41	0.76	0.57		0.95	0.94	0.79	0.38	0.34	0.29	0.32	0.95	1.65	1.09	1.52	2.5	2.15
FeO*	0.11	bd	0.14	0.2	0.14	b.d.		0.24	0.19	b.d.	0.27	0.19	0.27	0.22	0.17	0.17	0.13	0.2	0.17	0.26
SrO	0.11	0.11	b.d.	0.13	b.d.	b.d.		0.09	b.d.	0.15	0.17	0.18	0.14	0.14	b.d.	b.d	b.d.	b.d.	0.08	0.11
PbO
Na2O	6.22	6.68	5.85	6.32	6.04	6.17		5.97	6.15	6.66	6.66	6.03	6.8	6.45	6.91	6.39	6.56	6.47	6.97	7.03
K2O	0.41	0.38	0.45	0.25	0.44	0.45		0.43	0.42	0.38	0.3	0.3	0.44	0.4	0.5	0.29	0.45	0.29	0.2	0.33
Total	99.33	99.41	99.54	100.39	101.39	100.12		97.75	96	97.05	97.01	96.17	99.33	98.79	98.17	99.33	97.85	100.54	98.9	101.09
EPMA analytical conditions for turkestanite analyses (15kV, 20 nA and 5nA*)
Element/ x-ray line	Crystal	Peak overlap correction	Standard(s)	Approx. det. limit (ppm)	Peak/backg. time (s)	Approx. std dev. wt%
Al Kα	TAP		Orthoclase	100	20/20	n.a.								Figure S1. Various forms of turkestanite (Tkt). BSE images. The EPMA points are numbered in yellow. (a) Turkestanite rimming a ThSiO4 phase. Brt – britholite-(Ce).
Ca Kα*	LPET		Wollastonite	100	20/20	0.1								(b) Subhedral, partly resorbed turkestanite. Pl – alkali feldspar.
Ce Lα	LPET	Ti Kβ	CePO4	500	30/30	0.15								(c) Euhedral, partially zoned turkestanite in matrix including apatite (Ap) and alkali feldspar (Pl).
Fe Kα	LLIF		Fe2O3	250	20/20	0.08
K Kα	LPET		Orthoclase	100	20/20	0.04
Mg Kα	TAP		MgO	100	20/20	0.03
Mn Kα	LLIF		Rhodonite	250	30/60	0.04
La Lα	LLIF		LaPO4	500	20/20	0.1
Na Kα*	TAP		Albite	900	20/20	0.07
Nd Lα	LLIF	Ce Lβ	NdPO4	600	20/40	0.15
Pb Mα	LPET	Y Lγ3	Crocoite/PbTe	200	120/240	0.04
Si Kα*	TAP		SiO2/Albite	600	20/20	0.6
Sr Lα	TAP		SrSO4	450	30/60	0.07
Sm Lα	LLIF	Ce Lβ2, Nd Lβ	SmPO4	500	20/40	0.11
Ti Kα	LLIF		Rutile	200	20/40	0.05
Th Mα*	LPET		ThO2	600	80/160	0.8
U Mα	LPET	Th Mβ	UO2	150	100/100	0.05
Zr Lα	LPET		Zircon	250	120/120	0.07

## Sheet: Chev-(Ce) starting material
EPMA for chevkinite-(Ce) crystal fragment before the experiments	Oxide
		P2O5	ZrO2	K2O	Cl	SiO2	CaO	ThO2	UO2	Nb2O5	TiO2	Ce2O3	Nd2O3	Pr2O3	La2O3	FeO	Sm2O3	Eu2O3	Gd2O3	Dy2O3	MnO	BaO	Sc2O3	SrO	V2O3	Cr2O3	SO2	Na2O	F	Y2O3	PbO	Ta2O5	HfO2	MgO	Al2O3	Yb2O3	Er2O3	Tb2O3	Ho2O3	Tm2O3	Lu2O3	Cs2O	Total	Point#
	1 / 1 .	0.0006	0.0526	0	0	18.9855	1.927	2.0859	0.0494	0.3925	15.9333	23.5864	7.6294	2.5257	10.8797	12.2943	0.624	0.034	0.193	0.0373	0.5041	0.1077	0.0145	0.286	0.0504	0	0	0.0106	0	0.0824	0.0367	0	0	0.4027	0.1641	0.0321	0.025	0	0	0.0281	0.0074	0.0047	98.9872	1
	2 / 1 .	0.0191	0.0826	0	0.003	18.9182	1.9417	2.3655	0.0838	0.331	15.8029	23.4591	7.5858	2.492	10.5877	12.1381	0.6589	0.0751	0.2075	0.0075	0.5421	0.0847	0.0173	0.2638	0.1004	0.0107	0	0	0	0.0631	0.03	0.035	0.0493	0.3791	0.1879	0.0386	0.07	0	0.0058	0.0213	0.0142	0.0051	98.6779	2
	3 / 1 .	0.019	0.0705	0	0.002	18.9529	1.9282	2.3889	0.0634	0.3316	15.7565	23.5681	7.4998	2.6094	10.6139	12.1647	0.6612	0.0446	0.1396	0.0308	0.5301	0.0582	0.0146	0.2447	0.062	0.0201	0	0	0	0.0302	0.0414	0	0	0.3872	0.1853	0	0	0	0	0.044	0.0499	0	98.5128	3
	4 / 1 .	0.0167	0.067	0.0008	0	18.7917	1.7611	2.2318	0.0423	0.4325	15.2467	23.4554	7.7073	2.5573	10.6452	12.5161	0.659	0.0547	0.1926	0.0051	0.4704	0.0245	0.0153	0.2229	0.0577	0	0	0.0112	0	0.0475	0.0196	0	0	0.4062	0.1951	0	0	0	0	0.0586	0	0	97.9125	4
	5 / 1 .	0.0052	0.0771	0	0	18.9838	2.0188	2.4262	0.0921	0.3517	16.0169	23.1341	7.3913	2.5189	11.037	12.0444	0.677	0.0149	0.1805	0.0575	0.5849	0.0661	0.0074	0.2814	0.0437	0.014	0.0015	0.0014	0	0.0681	0.0368	0	0.0041	0.4107	0.129	0	0.0121	0	0	0.0027	0.046	0	98.7374	5
	6 / 1 .	0	0.0637	0	0.0008	18.8983	1.9588	2.3946	0.0883	0.3336	15.8154	23.0996	7.3907	2.5375	10.8643	12.0469	0.5925	0.0246	0.1503	0.0247	0.5893	0.1058	0.0166	0.2593	0.0666	0.0324	0	0	0	0.0796	0.0488	0.0767	0	0.404	0.1661	0	0.0003	0	0	0.0207	0	0.0066	98.1578	6
	7 / 1 .	0.0088	0.118	0	0	18.999	2.0747	2.3114	0.0886	0.3249	15.9851	23.1904	7.3007	2.5137	11.1018	12.1061	0.5992	0.0645	0.1811	0	0.513	0.0951	0.0166	0.3014	0.0696	0	0.0027	0.003	0	0.1168	0.0468	0.0717	0.0522	0.4192	0.1558	0	0	0	0	0.0252	0.0257	0	98.8829	7
	8 / 1 .	0.0137	0.106	0	0	19.0568	2.1136	2.5518	0.0697	0.3536	15.9723	22.9713	7.3506	2.4117	10.9267	12.1077	0.5882	0.019	0.0694	0.0164	0.4989	0.0478	0.0136	0.3043	0.0636	0.015	0.0031	0.0093	0	0.0549	0.0377	0.0425	0	0.4133	0.178	0	0.0893	0	0.0588	0	0.0776	0	98.6062	8
	9 / 1 .	0.0215	0.1216	0	0.0009	18.9421	2.1521	2.8864	0.0543	0.3347	15.9023	23.0192	7.1188	2.5253	10.6879	12.1167	0.5632	0.0745	0.1372	0.0805	0.4728	0.0778	0.0181	0.3349	0.08	0.029	0.0099	0	0	0.0718	0.0439	0.1246	0.102	0.3907	0.1612	0.0262	0.0897	0	0.0286	0.014	0.0719	0	98.8862	9
	10 / 1 .	0.0126	0.121	0	0.0002	19.0874	2.1635	2.8796	0.0845	0.3727	15.8961	23.0211	7.3369	2.4749	10.7059	12.1859	0.6167	0.0247	0.1561	0.0321	0.5052	0.0556	0.0123	0.3027	0.0511	0	0	0	0	0.0739	0.0342	0.0442	0	0.4087	0.1736	0	0	0	0	0.0155	0.052	0.0126	98.9138	10
	11 / 1 .	0.0226	0.1251	0	0.0004	19.1096	2.1649	2.8118	0.0785	0.3463	15.9813	22.9936	7.2987	2.4308	10.8375	12.0058	0.6238	0.0232	0.1495	0	0.4893	0.0946	0.0146	0.3079	0.0587	0.0057	0	0.0155	0	0.0766	0.0457	0	0	0.385	0.1634	0.0243	0.0174	0	0	0.0085	0.0292	0.0031	98.7434	11
	12 / 1 .	0.0193	0.0986	0	0.0013	18.9136	2.1135	2.6962	0.07	0.3356	15.8267	22.9947	7.2601	2.4862	10.7185	12.1583	0.6273	0.098	0.1651	0.0484	0.4906	0.0995	0.0131	0.3325	0.0555	0.0109	0	0	0	0.0656	0.0323	0.0589	0	0.4008	0.1725	0	0	0	0	0.0616	0.0365	0	98.4619	12
	13 / 1 .	0.0073	0.0952	0	0	19.1074	2.1084	2.4959	0.0669	0.3359	16.0179	23.062	7.2977	2.3886	10.9151	12.1583	0.631	0.0998	0.1746	0.065	0.4459	0.0152	0.0101	0.3366	0.0709	0	0	0	0	0.065	0.044	0.0765	0	0.4015	0.189	0	0.0113	0	0	0	0	0	98.6932	13
	14 / 1 .	0.0199	0.0799	0	0.0003	18.893	1.9436	1.9351	0.0579	0.3613	15.6613	23.2977	7.3301	2.505	11.1595	12.2707	0.641	0.101	0.1461	0.046	0.491	0.0535	0.0178	0.2914	0.0698	0.008	0.009	0	0	0.0585	0.0415	0.0379	0.0331	0.4026	0.1684	0	0	0	0	0.0101	0.0592	0	98.2012	14
	15 / 1 .	0	0.1192	0	0	18.9278	1.9059	2.131	0.0825	0.3949	15.5309	23.3405	7.3638	2.5936	10.9766	12.2634	0.6352	0.0833	0.2043	0.0633	0.4711	0.1033	0.0077	0.2558	0.0769	0.0153	0.0031	0	0	0.0851	0.029	0.0544	0	0.3842	0.2001	0.0105	0	0	0	0.0206	0	0	98.3334	15
	16 / 1 .	0.0082	0.0716	0	0	19.0049	1.9605	2.2259	0.0661	0.3771	15.5436	23.2815	7.5064	2.5835	11.1248	12.367	0.5769	0.045	0.1483	0.0805	0.4791	0.0096	0.0075	0.3021	0.0504	0.0074	0.0045	0	0	0.062	0.041	0.0539	0	0.4054	0.2091	0	0.0231	0	0	0	0.0649	0	98.6919	16
	17 / 1 .	0.0114	0.0858	0	0	19.1695	2.0951	2.1103	0.0593	0.3739	15.6987	23.4572	7.4922	2.5699	10.7985	12.4253	0.6148	0.0288	0.1883	0.0853	0.4509	0.1129	0.0147	0.2558	0.058	0.009	0.0028	0	0	0.0479	0.0289	0.0689	0	0.4029	0.1865	0.0133	0.0306	0	0	0	0.0144	0	98.9617	17
	18 / 1 .	0.0032	0.1119	0	0	19.0034	2.0654	2.2393	0.0611	0.3395	15.6319	23.1694	7.4375	2.5416	10.9668	12.3485	0.6025	0.0165	0.2282	0.0707	0.4421	0.0673	0.011	0.3052	0.1127	0.0205	0	0	0	0.0777	0.0255	0	0.049	0.388	0.1918	0.0472	0	0	0	0.0152	0	0	98.5908	18
	19 / 1 .	0.022	0.0914	0	0	19.0796	2.0697	2.2705	0.0545	0.3442	15.8862	23.4768	7.4673	2.516	10.9231	12.4589	0.6402	0	0.1382	0.0763	0.4505	0.0196	0.0107	0.3145	0.0856	0	0	0	0	0.0747	0.0402	0.0597	0	0.3691	0.2011	0.0212	0	0	0	0	0.0065	0	99.1685	19
	20 / 1 .	0.0039	0.093	0	0	18.9664	2.0238	2.2556	0.0696	0.3403	15.6062	23.0004	7.3752	2.4627	10.8209	12.241	0.6817	0.0671	0.1746	0.0848	0.4061	0.0748	0.0183	0.2728	0.0651	0	0.003	0.0133	0	0.072	0.0431	0.0781	0.0318	0.3788	0.2143	0	0	0	0	0	0	0	97.9389	20
	21 / 1 .	0.0124	0.106	0	0	19.0564	2.0536	2.7211	0.0684	0.3426	15.7698	23.3197	7.3764	2.5819	10.6959	12.3535	0.6861	0.0099	0.1533	0.0234	0.5031	0.0898	0.0156	0.2797	0.0693	0	0	0.0048	0	0.0854	0.0326	0.0195	0	0.3947	0.1719	0	0.0159	0	0.0222	0.0044	0.0438	0	99.0833	21
	22 / 1 .	0.0159	0.1139	0	0	18.8765	2.0567	2.6782	0.0741	0.3356	15.4514	22.9638	7.4709	2.5282	10.4748	12.176	0.6284	0.0734	0.1662	0.0537	0.497	0.078	0.009	0.2857	0.0722	0.0003	0	0	0	0.0599	0.051	0.0264	0	0.3675	0.1747	0.0242	0	0	0	0.0363	0.1125	0.0165	97.949	22
	23 / 1 .	0.0039	0.091	0	0	18.9461	2.0441	2.5419	0.0598	0.3556	15.7333	23.1331	7.3098	2.4659	10.8232	12.4279	0.6398	0.1141	0.1459	0.0561	0.4861	0.0565	0.0097	0.3035	0.0662	0.0023	0.0035	0	0	0.0524	0.038	0.0787	0	0.3924	0.1756	0.0239	0.0112	0	0.0039	0	0.0194	0	98.615	23
	24 / 1 .	0.0188	0.1147	0	0	18.9725	1.9963	2.6227	0.0608	0.3774	15.6384	23.2013	7.4502	2.5562	10.605	12.3622	0.6594	0.008	0.2611	0.0572	0.4546	0.0483	0.0151	0.289	0.0581	0	0.0116	0.0058	0	0.0809	0.0511	0.0482	0.0293	0.3803	0.1777	0.0004	0	0	0	0	0.0162	0	98.6288	24
	25 / 1 .	0.0226	0.1177	0	0	18.9692	1.986	2.5978	0.0553	0.3409	15.6376	23.283	7.4228	2.4885	10.6621	12.4715	0.6462	0.0781	0.1897	0.0364	0.4609	0.0956	0.0131	0.3049	0.058	0	0.0024	0.0006	0	0.0533	0.0253	0.0431	0	0.3658	0.1839	0.0516	0.0427	0	0	0.0237	0	0	98.7301	25
	26 / 1 .	0.0164	0.0842	0	0.0047	18.8916	1.9553	2.5086	0.06	0.3551	15.5887	23.2687	7.468	2.4681	10.6957	12.3173	0.5879	0.0505	0.2022	0.0293	0.4344	0.0879	0.0099	0.2844	0.0521	0.0102	0	0	0	0.0746	0.0571	0.074	0	0.3855	0.2011	0	0.0028	0	0.0336	0.0245	0.0224	0.0165	98.3233	26
	27 / 1 .	0.011	0.1084	0	0	18.9287	1.9641	2.1241	0.0578	0.3564	15.646	23.3929	7.5879	2.648	10.7366	12.4207	0.6712	0.0249	0.2085	0.1438	0.4208	0.0958	0.0139	0.3076	0.0533	0	0	0.0223	0	0.0881	0.048	0.1149	0	0.3939	0.2424	0.0372	0.0547	0	0	0.0246	0	0	98.9485	27
	28 / 1 .	0.0181	0.1259	0	0.0003	19.0721	1.9834	2.1057	0.0679	0.329	15.517	23.4923	7.5797	2.4811	10.7126	12.4047	0.6728	0.0598	0.172	0.0474	0.433	0.0976	0.0168	0.3087	0.0869	0	0	0	0	0.0671	0.0383	0.0022	0.0763	0.384	0.2577	0	0.019	0	0	0.0086	0.0109	0	98.6491	28
	29 / 1 .	0.0192	0.1165	0	0	18.9602	1.9947	2.1599	0.05	0.3243	15.5968	23.3682	7.6504	2.6121	10.5312	12.3604	0.663	0.0522	0.2093	0.0237	0.417	0.0926	0.0129	0.2411	0.0891	0	0.0049	0	0	0.0824	0.0235	0	0	0.4003	0.274	0	0.0133	0	0	0.0619	0	0.0028	98.4079	29
	30 / 1 .	0.0303	0.075	0.0004	0	19.0324	2.0106	2.1228	0.0556	0.3496	15.6842	23.3879	7.6983	2.561	10.6769	12.3776	0.6399	0.0569	0.203	0	0.4199	0.0791	0.0183	0.3351	0.0796	0.0052	0.0031	0.0171	0	0.0764	0.0388	0.026	0	0.4151	0.2645	0.023	0	0	0	0.0321	0	0.0251	98.8209	30
	31 / 1 .	0.0308	0.0858	0.0035	0	18.8376	1.9723	2.1983	0.0576	0.3601	15.4814	23.1788	7.6788	2.4984	10.4896	12.2576	0.6781	0.0707	0.2139	0.0409	0.4165	0.0626	0.0147	0.2861	0.0548	0.0046	0.0049	0.001	0	0.0668	0.0385	0.0593	0	0.3902	0.2731	0	0	0	0	0	0.0166	0	97.8241	31
	32 / 1 .	0.0149	0.1202	0	0	18.9101	1.9881	1.984	0.0529	0.317	15.554	23.4555	7.5756	2.4945	10.6145	12.3764	0.6683	0.0857	0.2262	0.0521	0.4364	0.0452	0.0131	0.2907	0.0568	0.0007	0.0039	0	0	0.0908	0.0289	0	0	0.3993	0.2783	0	0.0298	0	0	0.0437	0.0189	0	98.2265	32
	33 / 1 .	0.0241	0.1171	0	0	18.856	2.0646	1.6978	0.0486	0.2947	15.7799	23.2185	7.7304	2.5514	10.5773	12.3615	0.6037	0.0828	0.1921	0.0375	0.4045	0.0552	0.0111	0.3102	0.0541	0	0.0058	0	0	0.0962	0.0327	0	0	0.3932	0.2524	0.0259	0	0	0	0.0279	0.0875	0	97.995	33
	34 / 1 .	0.0196	0.1156	0	0.0027	19.197	2.1245	1.6187	0.047	0.3011	15.975	23.3319	7.7775	2.5755	10.7412	12.3462	0.6668	0.0863	0.2793	0.0912	0.4134	0.0872	0.0168	0.3292	0.0471	0.0206	0.0017	0	0	0.0752	0.0373	0.0662	0	0.393	0.1969	0	0.0512	0	0	0.0391	0.0355	0	99.1075	34
	35 / 1 .	0.0151	0.1452	0	0	18.9869	2.0999	1.5728	0.0534	0.3324	15.8807	23.2121	7.8335	2.5687	10.4943	12.3434	0.7076	0.1066	0.1609	0.0426	0.4039	0.065	0.0156	0.3318	0.0768	0	0	0.0012	0	0.1009	0.0404	0.052	0	0.3826	0.1888	0	0.0259	0	0.0008	0.0359	0.0342	0	98.3118	35
	36 / 1 .	0.0238	0.1381	0	0	19.0958	2.0982	1.6137	0.0283	0.2976	15.8353	23.3227	7.723	2.5765	10.4737	12.3687	0.6341	0.0749	0.2241	0.0561	0.4322	0.0576	0.0142	0.346	0.0734	0	0	0	0	0.0881	0.0355	0	0	0.3878	0.1997	0.0069	0.0055	0	0	0	0	0	98.2317	36
	37 / 1 .	0.0252	0.1399	0	0	19.1386	2.1946	1.5198	0.0723	0.3433	16.0791	23.212	8.0546	2.6132	10.2547	12.5375	0.7132	0.1289	0.1714	0.0427	0.3648	0.0768	0.0143	0.3273	0.0482	0	0.0039	0.0142	0	0.0777	0.0369	0	0	0.3789	0.1543	0.0311	0	0	0	0.0392	0	0	98.8087	37
	38 / 1 .	0.0175	0.1998	0	0	19.284	2.672	1.4018	0.0426	0.396	16.3932	22.8615	7.776	2.4895	10.2687	12.1412	0.7033	0.0502	0.2201	0.0845	0.3924	0.0892	0.012	0.2929	0.0706	0.001	0.0014	0	0	0.1184	0.0524	0	0	0.3694	0.1555	0.0002	0.0204	0	0	0	0	0	98.5779	38
	39 / 1 .	0.0196	0.2014	0	0.0029	19.199	2.6695	1.4076	0.051	0.4148	16.4962	22.8127	7.7829	2.5674	10.1722	12.3193	0.7372	0.0737	0.2027	0.0737	0.3921	0.0659	0.0113	0.2968	0.0608	0	0	0	0	0.1147	0.0295	0.0492	0	0.3546	0.1512	0	0.0409	0	0	0.0622	0	0.0085	98.8414	39
	40 / 1 .	0.0227	0.1698	0	0	19.1551	2.2896	1.4972	0.0561	0.4199	16.1674	23.4452	7.7741	2.5679	10.5976	12.2564	0.7131	0.0352	0.1965	0.0489	0.4354	0.0395	0.0065	0.2406	0.0523	0	0.0027	0	0	0.0638	0.0204	0.0232	0	0.3666	0.1457	0	0	0	0	0.07	0	0	98.8794	40
	41 / 1 .	0.0137	0.1419	0	0	19.3692	3.0572	1.0882	0.0221	0.4119	16.7442	22.8617	7.8226	2.5911	9.7088	11.8887	0.7249	0.0409	0.1679	0.0486	0.342	0.102	0.0143	0.2835	0.0376	0	0.0058	0.0132	0	0.1122	0.0321	0.0303	0	0.4302	0.2224	0	0.0428	0	0	0.0784	0.0015	0.0511	98.5031	41
	42 / 1 .	0.013	0.1537	0	0	19.3089	3.0644	1.079	0.0433	0.394	16.7585	22.392	7.8674	2.4794	9.7467	12.0106	0.7833	0.0476	0.3027	0	0.3569	0.0338	0.0087	0.2736	0.0369	0	0.0007	0.0221	0	0.0734	0.0414	0.0145	0	0.4363	0.2141	0	0.0425	0	0	0	0.0306	0.0054	98.0354	42
	43 / 1 .	0.0067	0.1636	0	0	19.3451	3.0443	1.0917	0.0328	0.3557	16.6069	22.6399	7.8576	2.5586	9.5242	11.9794	0.7032	0.0771	0.2426	0	0.3315	0.0911	0.0065	0.3019	0.0892	0.004	0	0	0	0.1099	0.0357	0.0569	0	0.4165	0.205	0	0	0	0	0.0425	0.0182	0	97.9386	43
	44 / 1 .	0.008	0.1407	0	0	19.4909	3.069	1.1264	0.028	0.379	16.8007	22.5827	7.8953	2.474	9.7644	12.0719	0.7321	0.0686	0.2405	0.0378	0.3349	0.1009	0.0122	0.3048	0.0435	0	0	0	0	0.084	0.0333	0.0464	0	0.4473	0.2214	0	0	0	0	0	0.0016	0.0337	98.5738	44
	45 / 1 .	0.0051	0.1418	0	0	19.4939	3.0686	1.1312	0.0226	0.3888	16.6867	22.6091	7.9427	2.519	9.6985	12.0109	0.6961	0.0528	0.195	0.0431	0.3351	0.0997	0.0094	0.2933	0.0465	0	0	0	0	0.0756	0.0298	0	0.0116	0.4323	0.224	0	0.0452	0	0	0.0127	0.0078	0.0188	98.3475	45
	46 / 1 .	0.014	0.1256	0	0.0009	19.4595	3.0708	1.1003	0.0325	0.4348	16.7635	22.4251	7.8672	2.4987	9.7429	12.005	0.6644	0.1097	0.2317	0.0404	0.3504	0.0969	0.0072	0.2959	0.0334	0.0107	0	0.0128	0	0.0756	0.0442	0	0	0.4198	0.2115	0.0214	0.0042	0	0	0	0	0.0063	98.1775	46
	47 / 1 .	0.0178	0.1603	0	0	19.561	3.0816	1.1295	0.0398	0.4009	16.8065	22.8512	8.1026	2.4803	9.7563	12.1149	0.695	0.0771	0.1975	0.0522	0.3433	0.0681	0.0118	0.2856	0.0656	0.006	0	0.0032	0	0.0654	0.0426	0.0451	0.047	0.4326	0.2144	0	0.0065	0	0	0.018	0	0.0267	99.2067	47
	48 / 1 .	0	0.1408	0	0.0005	19.4273	3.0744	1.1208	0.0218	0.4102	16.7217	22.5733	7.9496	2.5053	9.6926	12.0494	0.7489	0.1028	0.2298	0.0742	0.3202	0.0596	0.0158	0.2978	0.0645	0.0088	0	0	0	0.091	0.0427	0.0315	0	0.4283	0.2209	0.021	0	0	0	0.0069	0	0	98.4523	48
	49 / 1 .	0.0125	0.1379	0	0	19.4038	3.0547	1.1212	0.0354	0.3872	16.7141	22.4648	7.9422	2.4705	9.7493	12.0617	0.6899	0.0972	0.1918	0.0623	0.3502	0.0847	0.0094	0.3302	0.0696	0.0056	0	0	0	0.0925	0.0241	0.1023	0.0216	0.4153	0.2237	0.0032	0.0443	0	0.0064	0.027	0.0481	0	98.4546	49
	50 / 1 .	0.0095	0.1252	0	0.0002	19.3788	3.0549	1.1064	0.0222	0.3832	16.7025	22.6184	7.8042	2.5671	9.7892	12.0015	0.7358	0.0441	0.2457	0.0043	0.3363	0.0803	0.009	0.2879	0.0499	0	0.0097	0.0057	0	0.096	0.0381	0	0.0185	0.4265	0.228	0	0.0519	0	0	0	0	0	98.2312	50
	51 / 1 .	0.0303	0.1233	0.0016	0	19.4239	3.0597	1.1042	0.0297	0.3591	16.628	22.6851	7.8847	2.5329	9.6104	11.9687	0.7815	0.0325	0.2523	0.0516	0.355	0.0426	0.0068	0.3175	0.0704	0.0091	0	0	0	0.1109	0.0427	0	0.017	0.4251	0.2088	0	0.0377	0	0	0.0125	0.0452	0	98.2609	51
	52 / 1 .	0	0.133	0	0	19.4418	3.07	1.1185	0.0294	0.3838	16.837	22.512	7.961	2.5736	9.6114	12.0343	0.7356	0.0814	0.1823	0.0959	0.3296	0.0933	0.0136	0.2951	0.0841	0	0.0037	0.0003	0	0.0992	0.0241	0.0963	0	0.4198	0.2085	0	0	0	0	0.0069	0	0	98.4759	52
	53 / 1 .	0.0065	0.1381	0	0.0049	19.2715	3.0804	1.1007	0.0291	0.3977	16.8519	22.6992	8.0279	2.5084	9.6306	12.0922	0.7461	0.1046	0.2591	0.0329	0.336	0.0274	0.0112	0.3075	0.0735	0.0253	0.0056	0.0053	0	0.0868	0.0374	0	0	0.428	0.2311	0	0.0222	0	0	0.0114	0.0539	0.0016	98.6458	53
	54 / 1 .	0.006	0.176	0	0.0033	19.5005	3.0767	1.0954	0.0293	0.4005	16.8815	22.7615	7.9555	2.5566	9.5887	12.0269	0.7787	0.0867	0.1962	0	0.3342	0.0749	0.0125	0.2941	0.0781	0	0	0.0093	0	0.1092	0.0357	0.0325	0.0106	0.4343	0.2205	0.0077	0	0	0	0.038	0	0	98.8115	54
	55 / 1 .	0.0031	0.1703	0	0	19.4827	3.0354	1.1125	0.0311	0.357	16.8227	22.4237	7.9899	2.6429	9.6753	11.9279	0.7094	0.0405	0.2311	0.0021	0.3634	0.0632	0.0083	0.3159	0.0593	0.0019	0	0	0	0.0796	0.0439	0.0581	0	0.4233	0.2287	0	0	0	0	0.0145	0.1117	0	98.4298	55
	56 / 1 .	0.0183	0.1901	0	0	19.4533	3.068	1.1165	0.0407	0.3902	16.7357	22.5686	7.902	2.5555	9.6176	12.0549	0.7161	0.1073	0.2034	0.0728	0.3467	0.0493	0.0098	0.309	0.036	0	0	0.0178	0	0.0876	0.0384	0.0491	0	0.4404	0.2262	0	0.0575	0	0	0.0204	0	0	98.4995	56
	57 / 1 .	0.0141	0.1503	0	0.0002	19.4128	3.0565	1.1041	0.0071	0.3667	16.8572	22.6536	7.967	2.6371	9.6366	12.0308	0.691	0.0401	0.1824	0	0.3368	0.049	0.0168	0.2929	0.092	0.0017	0	0.0251	0	0.0943	0.0317	0	0.0076	0.4467	0.2117	0	0	0	0	0.0489	0.0686	0.0255	98.557	57
	58 / 1 .	0.0061	0.1647	0	0	19.3787	3.0604	1.1037	0.0208	0.3945	16.8005	22.578	7.8778	2.5743	9.5518	12.0092	0.713	0.0313	0.2572	0.026	0.3562	0.0755	0.0131	0.3035	0.0604	0.0057	0.0026	0.0085	0	0.0724	0.0418	0	0	0.4272	0.2137	0.0434	0.0017	0	0	0.0025	0.0014	0	98.1778	58
	59 / 1 .	0.0213	0.1458	0	0	19.2881	3.043	1.0884	0.0379	0.3958	16.5378	22.6091	7.9109	2.4494	9.7067	12.0004	0.7183	0.1257	0.2297	0.0165	0.3622	0.0823	0.0133	0.3408	0.075	0	0	0.0206	0	0.1037	0.0294	0	0.0164	0.4128	0.2103	0.0187	0.0267	0	0	0.0373	0	0.0029	98.0776	59
	60 / 1 .	0.0087	0.1736	0	0	19.2909	3.038	1.0895	0.0502	0.4031	16.6927	22.7145	7.8086	2.4875	9.6525	12.0621	0.6783	0.0439	0.2282	0.0469	0.3347	0.0576	0.0098	0.2673	0.0555	0.0114	0	0.0003	0	0.0866	0.0446	0	0	0.4291	0.2116	0.0064	0	0	0	0.0389	0	0.0012	98.0245	60
	61 / 1 .	0	0.1858	0	0	19.3921	2.9142	1.1798	0.0362	0.4199	16.5357	22.9207	8.0631	2.5812	9.8451	12.2795	0.7475	0.0509	0.2327	0.0083	0.3302	0.0921	0.0085	0.2696	0.0681	0	0.0026	0	0	0.0922	0.0414	0.0344	0	0.3729	0.2506	0.0144	0	0	0	0.0503	0	0	99.0202	61
	62 / 1 .	0.0028	0.1844	0.0001	0	19.3051	2.8934	1.1707	0.0375	0.4347	16.4577	22.8297	7.9992	2.5176	9.868	12.2375	0.7301	0.1137	0.1642	0.0641	0.3275	0.1097	0.0072	0.3264	0.0502	0	0	0.0118	0	0.0765	0.0293	0.0913	0.0337	0.3672	0.2526	0	0.0064	0	0	0.0085	0.0144	0.01	98.7334	62
	63 / 1 .	0.0158	0.1653	0	0	19.5297	2.8928	1.1782	0.0409	0.4247	16.389	22.6972	8.0615	2.6468	9.7394	12.1932	0.7233	0.0196	0.2132	0.0551	0.3081	0.0792	0.0126	0.3102	0.0765	0.0004	0.0031	0.0036	0	0.0805	0.0301	0	0.0068	0.3565	0.2514	0	0.026	0	0	0.0347	0.0476	0	98.6131	63
	64 / 1 .	0.0055	0.0999	0	0.001	18.9844	2.0116	1.998	0.0778	0.371	15.6841	23.3883	7.9318	2.5671	10.5579	12.3714	0.6826	0.0916	0.2834	0.0316	0.4692	0.0678	0.0194	0.2493	0.077	0	0.0043	0	0	0.0924	0.017	0.0782	0	0.3898	0.248	0	0.0284	0	0	0	0.0658	0	98.9455	64
	65 / 1 .	0.0198	0.0975	0	0	18.9662	1.9934	2.0433	0.0697	0.389	15.4503	23.0702	7.9891	2.6133	10.3577	12.226	0.7332	0.0903	0.2336	0.0361	0.4757	0.0259	0.0181	0.2374	0.0631	0	0.0007	0	0	0.1242	0.024	0.0317	0.009	0.3706	0.2112	0	0.1261	0	0	0	0	0	98.0967	65
	66 / 1 .	0.0093	0.0674	0	0	18.7086	1.9983	2.0476	0.0555	0.3956	15.3594	23.0793	7.8697	2.5613	10.2661	12.3546	0.7821	0.0881	0.2102	0.0275	0.4509	0.0967	0.0139	0.1944	0.0785	0	0.0116	0	0	0.1288	0.0267	0.0277	0.0433	0.3817	0.2302	0.0087	0.0228	0	0	0.0632	0.0326	0	97.6923	66
	67 / 1 .	0.0144	0.0958	0.0042	0	18.9986	2.0014	2.0356	0.0804	0.376	15.6398	23.5111	7.9614	2.5966	10.5585	12.3603	0.7216	0.0457	0.2287	0.017	0.4594	0.0701	0.0202	0.2547	0.0563	0	0	0	0	0.0908	0.0313	0.0006	0	0.3769	0.2421	0	0	0	0	0.0251	0	0	98.8748	67
	68 / 1 .	0.0138	0.0579	0.0036	0	18.8221	1.8561	2.1224	0.0695	0.3821	15.4664	23.4179	7.8976	2.5547	10.5001	12.3574	0.6996	0.111	0.1825	0.0302	0.4586	0.0617	0.0096	0.2396	0.0554	0	0	0	0	0.0882	0.0221	0.0747	0.0068	0.3861	0.2141	0	0	0	0	0.0355	0.0349	0.0152	98.2476	68
	69 / 1 .	0.0002	0.0707	0	0	18.8742	1.8943	2.1966	0.0616	0.3844	15.3969	23.45	7.9578	2.6611	10.3769	12.4033	0.7416	0.1235	0.2685	0.0175	0.4533	0.0781	0.0085	0.2095	0.092	0	0	0	0	0.0759	0.0258	0.0196	0.0129	0.3865	0.2368	0	0.0399	0	0	0	0.0302	0	98.5482	69
	70 / 1 .	0.0156	0.04	0.0011	0.0055	18.8418	1.9148	2.0047	0.0842	0.36	15.6013	23.1644	7.8871	2.5004	10.5352	12.2441	0.7237	0.0293	0.189	0.092	0.5199	0.0649	0.0142	0.2283	0.0715	0	0.0022	0	0	0.0575	0.028	0.0726	0.0003	0.3835	0.1981	0	0.0223	0	0.0136	0.0238	0.036	0	97.9708	70
	71 / 1 .	0.0192	0.0488	0.0012	0	18.8609	1.8766	2.3196	0.0717	0.34	15.417	23.1779	7.8227	2.6033	10.3229	12.3837	0.691	0.0088	0.1545	0.0835	0.4794	0.0787	0.0135	0.2118	0.05	0.0121	0	0.0102	0	0.0798	0.0247	0.0702	0	0.3845	0.2126	0.0206	0.0092	0	0.0088	0.0016	0	0	97.871	71
	72 / 1 .	0.0171	0.0501	0	0	18.7559	1.8596	2.3721	0.0718	0.3604	15.564	23.2409	7.7088	2.5355	10.5434	12.2887	0.639	0.0495	0.1841	0.0437	0.4869	0.0964	0.0109	0.2392	0.0802	0	0.0006	0	0	0.0582	0.026	0.0358	0	0.3767	0.1932	0	0	0	0	0	0	0	97.8889	72
	73 / 1 .	0.021	0.0786	0	0	18.9095	1.8556	2.2908	0.0753	0.3118	15.6486	23.4855	7.9747	2.6822	10.4927	12.4309	0.7339	0.0342	0.2446	0.0393	0.4847	0.0665	0.0144	0.2098	0.0597	0	0	0	0	0.0784	0.0383	0.1215	0.0206	0.4037	0.2148	0	0.021	0	0.0017	0	0	0	99.0442	73
	74 / 1 .	0.0169	0.0689	0	0.0026	18.7777	1.8514	2.2835	0.0849	0.3204	15.6955	23.3267	7.8996	2.6006	10.6236	12.4407	0.6861	0.0392	0.25	0	0.5158	0.0361	0.0138	0.1866	0.0543	0.0121	0.0055	0	0	0.0729	0.0197	0	0	0.3851	0.2034	0.0139	0.0255	0	0	0	0	0.024	98.5371	74
	75 / 1 .	0.0055	0.0812	0	0	18.7724	1.8791	2.3624	0.0855	0.3034	15.5873	23.1752	7.8152	2.5749	10.5508	12.351	0.6455	0.0583	0.1731	0.0014	0.523	0.0388	0.0101	0.2057	0.0814	0	0	0	0	0.0602	0.0325	0	0.0168	0.3739	0.1974	0	0.0561	0	0	0.0495	0.0518	0	98.1194	75
	76 / 1 .	0.0088	0.0677	0.0002	0	18.7169	1.9036	2.464	0.0712	0.3061	15.618	23.2477	7.7913	2.6009	10.5153	12.2739	0.6652	0.0991	0.2478	0.0323	0.5133	0.0707	0.0137	0.269	0.0731	0.0002	0.0026	0	0	0.0748	0.0258	0	0	0.3773	0.1664	0	0.012	0	0	0	0.0191	0.0006	98.2487	76
	77 / 1 .	0.0089	0.0804	0	0.0025	18.9632	1.8787	2.465	0.0902	0.3666	15.6878	23.361	7.9102	2.5709	10.4826	12.3161	0.6985	0.059	0.2209	0.0667	0.485	0.0261	0.0066	0.2091	0.0971	0.0093	0	0	0	0.11	0.0258	0.0798	0.0249	0.3835	0.1829	0.0164	0.0116	0	0	0	0	0	98.8975	77
	78 / 1 .	0.021	0.0663	0	0	18.9406	2.0093	2.8815	0.0753	0.3431	15.5885	23.0233	7.618	2.5276	10.3086	12.2666	0.6819	0.0928	0.2405	0.0303	0.5336	0.0517	0.0151	0.2305	0.0678	0.0257	0.0015	0	0	0.0638	0.0389	0.0485	0	0.3829	0.171	0	0	0	0	0.0683	0	0	98.4144	78
	79 / 1 .	0.0061	0.0931	0	0	18.6437	2.0011	2.5504	0.0858	0.3286	15.5199	23.0496	7.3923	2.4732	10.6532	12.2659	0.6533	0.0511	0.1545	0.0419	0.4873	0.0553	0.0086	0.2645	0.0695	0	0.006	0	0	0.0688	0.038	0	0	0.392	0.188	0	0.0392	0	0	0	0.0063	0	97.5876	79
	80 / 1 .	0.0077	0.0891	0	0	18.8429	1.9362	2.2425	0.0887	0.3421	15.461	23.3433	7.7452	2.561	10.6118	12.3889	0.7425	0.098	0.1173	0.0112	0.454	0.0837	0.0132	0.2136	0.0832	0.0233	0	0	0	0.0805	0.0216	0.1367	0.0097	0.3835	0.1999	0.007	0.0028	0	0	0	0.0367	0	98.3789	80
Total Fe was assumed to be Fe2+

## Sheet: Table S3
Table 3. Fractional atomic coordinates and isotropic or equivalent isotropic displacement parameters (Å2).
		x	y	z	Ueq	Occ.
	ATh	0	0	0.25	0.0072 (2)	0.979 (6)
	BCa	0	0.5	0.25	0.0132 (11)	0.55 (2)
	BNa	0	0.5	0.25	0.0132 (11)	0.45 (2)
	CK	0	0	0	0.050 (4)	0.04 (4)
	CNa	0	0	0	0.050 (4)	0.96 (4)
	TSi	0.2564 (3)	0.3317 (3)	0.10435 (13)	0.0134 (6)	1
	O1	0.2143 (11)	0.2953 (11)	0	0.036 (2)	1
	O2	0.4541 (6)	0.2558 (7)	0.1253 (3)	0.0237 (14)	1
	O3	0.1056 (7)	0.2485 (7)	0.1646 (4)	0.0265 (15)	1

## Sheet: Table S4
Table 4. Atomic displacement parameters (Å2)
	U11	U22	U33	U12	U13	U23
ATh	0.0084 (2)	0.0084 (2)	0.0048 (3)	0	0	0
BCa	0.018 (2)	0.0102 (18)	0.0110 (17)	0	0	0
BNa	0.018 (2)	0.0102 (18)	0.0110 (17)	0	0	0
CK	0.046 (5)	0.046 (5)	0.060 (7)	0	0	0
CNa	0.046 (5)	0.046 (5)	0.060 (7)	0	0	0
TSi	0.0126 (11)	0.0138 (11)	0.0137 (10)	−0.0008 (8)	0.0043 (8)	0.0042 (8)
O1	0.045 (6)	0.043 (5)	0.020 (4)	−0.001 (4)	0	0
O2	0.009 (3)	0.028 (3)	0.035 (3)	0.000 (2)	0.000 (2)	0.001 (3)
O3	0.017 (3)	0.027 (3)	0.035 (3)	0.003 (3)	0.015 (3)	0.017 (3)
